# Supplementary material for: A Neuron-Specific Deletion of the MicroRNA-Processing Enzyme DICER Induces Severe but Transient Obesity in Mice
Source: PLoS One. 2015 Jan 28;10(1):e0116760. doi: 10.1371/journal.pone.0116760 (PMC4309537; doi:10.1371/journal.pone.0116760)
Supplement: S1 Table — (XLSX) [file pone.0116760.s005.xlsx]

## Sheet: Feuil1
Table S1. List of transcripts that are significantly changed between cKO and control mice in the cortex at 4 weeks.
ProbeID	Gene Symbol	Gene Title	AvgExpr	logFC	P value	Adj. P value
1438403_s_at	Malat1	metastasis associated lung adenocarcinoma transcript 1 (non-coding RNA)	10.074	-2.84433	0.00560332	0.135033
1444952_a_at	Nucks1	nuclear casein kinase and cyclin-dependent kinase substrate 1	7.45866	-2.10649	0.00193906	0.10825
1452631_at	Rufy2	RUN and FYVE domain-containing 2	4.5369	-1.81645	0.00232069	0.115744
1449292_at	Rb1cc1	RB1-inducible coiled-coil 1	4.84095	-1.63829	0.0102727	0.149452
1444492_at	Ptprd	protein tyrosine phosphatase, receptor type, D	6.62808	-1.62641	0.0102208	0.149452
1439434_x_at	Sh2d5	SH2 domain containing 5	4.34345	-1.61673	0.00408952	0.127428
1437082_at	Akap9	A kinase (PRKA) anchor protein (yotiao) 9	6.77285	-1.61437	0.00806849	0.142248
1424464_s_at	Mfsd6	major facilitator superfamily domain containing 6	5.69021	-1.58495	0.00115064	0.10077
1451485_at	Luc7l3	LUC7-like 3 (S. cerevisiae)	9.05241	-1.57436	0.00915125	0.147151
1428936_at	Atp2b1	ATPase, Ca++ transporting, plasma membrane 1	9.90691	-1.54389	0.00819447	0.142268
1428730_at	Krit1	KRIT1, ankyrin repeat containing	5.31401	-1.53241	0.00769319	0.142195
1448352_at	Luzp1	leucine zipper protein 1	6.88074	-1.52948	0.00915103	0.147151
1456467_s_at	Nlk	nemo like kinase	6.12914	-1.52543	0.00621387	0.137012
1438131_at	Fbxw2	F-box and WD-40 domain protein 2	5.75375	-1.5133	0.000811316	0.0921593
1420563_at	Gria3	glutamate receptor, ionotropic, AMPA3 (alpha 3)	8.15943	-1.50162	0.00581317	0.136489
1436998_at	Sowaha	sosondowah ankyrin repeat domain family member A	6.05974	-1.48558	0.000352895	0.0814267
1428463_a_at	Ppp2r5e	protein phosphatase 2, regulatory subunit B (B56), epsilon isoform	7.696	-1.48266	0.00498233	0.132453
1427311_at	Bptf	bromodomain PHD finger transcription factor	4.74415	-1.42999	0.00850869	0.143365
1444058_at	Dzip3	DAZ interacting protein 3, zinc finger	5.55936	-1.42439	0.00768784	0.142195
1452708_a_at	Luc7l	Luc7 homolog (S. cerevisiae)-like	5.65581	-1.38787	0.00904973	0.146618
1437546_at	Dnajc14	DnaJ (Hsp40) homolog, subfamily C, member 14	7.51962	-1.37443	0.00368921	0.125938
1430569_at	Ttc9c	tetratricopeptide repeat domain 9C	3.73437	-1.34336	0.00104289	0.0983596
1415844_at	Syt4	synaptotagmin IV	6.16561	-1.32888	0.00634987	0.137247
1439389_s_at	Myadm	myeloid-associated differentiation marker	8.26077	-1.31309	0.00704192	0.14139
1422910_s_at	Smc6	structural maintenance of chromosomes 6	6.98037	-1.29403	0.00951167	0.148182
1452470_at	Cep350	centrosomal protein 350	5.42703	-1.2744	0.00838337	0.14276
1433047_at	5330430B06Rik	RIKEN cDNA 5330430B06 gene	4.68272	-1.27001	0.000507843	0.0837026
1423201_at	Ncor1	nuclear receptor co-repressor 1	8.96078	-1.26163	0.0084126	0.142803
1459619_at	Epb4.1l2	erythrocyte protein band 4.1-like 2	5.34717	-1.2402	0.00911623	0.147069
1429560_at	Zfp955b	zinc finger protein 955B	5.73075	-1.23771	0.000909909	0.0949467
1426327_s_at	U05342 /// Zfp91	sequence U05342 /// zinc finger protein 91	6.76542	-1.23084	0.00698889	0.141073
1437497_a_at	Hsp90aa1	heat shock protein 90, alpha (cytosolic), class A member 1	11.2364	-1.23026	0.0090813	0.146666
1441988_at	Ppm1k	protein phosphatase 1K (PP2C domain containing)	7.38249	-1.22845	0.00495092	0.132453
1438269_at	Zbtb38	zinc finger and BTB domain containing 38	4.87106	-1.19586	0.00962684	0.148182
1445418_at	Smg6	Smg-6 homolog, nonsense mediated mRNA decay factor (C. elegans)	3.37088	-1.1902	0.000214005	0.0814267
1441935_at	Ankra2	ankyrin repeat, family A (RFXANK-like), 2	3.25261	-1.17488	0.00476265	0.132453
1448794_s_at	Dnajc2	DnaJ (Hsp40) homolog, subfamily C, member 2	7.0822	-1.16796	0.00943702	0.148182
1456420_at	Arid4a	AT rich interactive domain 4A (RBP1-like)	5.3774	-1.16651	0.00786644	0.142195
1456054_a_at	Pum1	pumilio 1 (Drosophila)	7.50659	-1.16422	0.00770797	0.142195
1439566_at	Gprin3	GPRIN family member 3	4.82305	-1.16073	0.00775916	0.142195
1443017_at	Cpeb2	cytoplasmic polyadenylation element binding protein 2	5.3551	-1.15022	0.00768516	0.142195
1459860_x_at	Trim2	tripartite motif-containing 2	9.42743	-1.13891	0.00782682	0.142195
1426541_a_at	Endod1	endonuclease domain containing 1	4.28359	-1.13726	0.00587197	0.136601
1431403_a_at	Mtap7d2	MAP7 domain containing 2	9.21653	-1.13008	0.00726325	0.14139
1437581_at	Zfp800	zinc finger protein 800	3.84142	-1.12565	0.000442728	0.0814267
1417069_a_at	Gmfb	glia maturation factor, beta	6.10862	-1.1167	0.0102781	0.149452
1456378_s_at	Fbxl20	F-box and leucine-rich repeat protein 20	7.56523	-1.11236	0.00151941	0.10234
1425060_s_at	Clip1	CAP-GLY domain containing linker protein 1	2.8494	-1.08523	0.00483349	0.132453
1421027_a_at	Mef2c	myocyte enhancer factor 2C	10.1575	-1.08145	0.00956385	0.148182
1429327_at	Nemf	nuclear export mediator factor	5.52529	-1.07132	0.00787398	0.142195
1424573_at	Tmed5	transmembrane emp24 protein transport domain containing 5	4.874	-1.06271	0.00515691	0.132453
1424442_a_at	Pja2	praja 2, RING-H2 motif containing	10.6437	-1.06087	0.00795133	0.142195
1417136_s_at	Srpk2	serine/arginine-rich protein specific kinase 2	9.2693	-1.05855	0.00791816	0.142195
1427950_at	Ltn1	listerin E3 ubiquitin protein ligase 1	5.18495	-1.05259	0.00575303	0.136084
1448235_s_at	4932431P20Rik /// Gm6115 /// Hmgb1 /// LOC100862258 /// LOC637733	RIKEN cDNA 4932431P20 gene /// predicted gene 6115 /// high mobility group box 1 /// high mobility group protein B1-like /// high mobility group protein B1-like	4.05116	-1.03807	0.00275395	0.121163
1426371_at	Far1	fatty acyl CoA reductase 1	6.35801	-1.01198	0.00846011	0.143015
1424591_at	5830433M19Rik	RIKEN cDNA 5830433M19 gene	5.73781	-1.00767	0.00596768	0.136601
1447922_at	Stxbp5l	syntaxin binding protein 5-like	7.32044	-0.997118	0.00271181	0.120561
1438217_at	Rbfox1	RNA binding protein, fox-1 homolog (C. elegans) 1	8.35491	-0.990326	0.00147639	0.10234
1433757_a_at	Nisch	nischarin	6.79165	-0.978434	0.00408573	0.127428
1425383_a_at	Pbx1	pre B cell leukemia homeobox 1	7.08306	-0.970668	0.00698991	0.141073
1436116_x_at	Appl1	adaptor protein, phosphotyrosine interaction, PH domain and leucine zipper containing 1	3.14178	-0.960025	0.00305502	0.123063
1460335_at	Lysmd3	LysM, putative peptidoglycan-binding, domain containing 3	4.55631	-0.94647	0.000176947	0.0814267
1434106_at	Epm2aip1	EPM2A (laforin) interacting protein 1	8.87029	-0.945068	0.0094965	0.148182
1438615_x_at	2010317E24Rik	RIKEN cDNA 2010317E24 gene	5.57623	-0.927965	0.00944915	0.148182
1457732_at	Pcmtd2	Protein-L-isoaspartate (D-aspartate) O-methyltransferase domain containing 2	5.11035	-0.922875	0.00625167	0.137088
1428205_x_at	Gabrb2	gamma-aminobutyric acid (GABA) A receptor, subunit beta 2	8.16857	-0.90097	0.00379734	0.12669
1455796_x_at	Olfm1	olfactomedin 1	8.68775	-0.895288	0.00898469	0.14642
1452322_a_at	Brwd1	bromodomain and WD repeat domain containing 1	6.03639	-0.887315	0.00872623	0.144175
1416711_at	Tbr1	T-box brain gene 1	6.99828	-0.883079	0.000557067	0.0837026
1451383_a_at	Chuk	conserved helix-loop-helix ubiquitous kinase	6.27236	-0.866544	0.00337844	0.12559
1440180_x_at	Zbtb3	zinc finger and BTB domain containing 3	4.94245	-0.864781	0.000925318	0.0958747
1455831_at	Fus	fusion, derived from t(12;16) malignant liposarcoma (human)	9.18833	-0.861709	0.00784568	0.142195
1440443_at	E030016H06Rik	RIKEN cDNA E030016H06 gene	5.48058	-0.854658	0.00120088	0.102185
1437160_at	Nlgn1	neuroligin 1	7.37783	-0.832928	0.00481758	0.132453
1454655_at	Dgkd	diacylglycerol kinase, delta	4.41382	-0.83244	0.00603862	0.136673
1420500_at	Dnajc1	DnaJ (Hsp40) homolog, subfamily C, member 1	5.90417	-0.830838	0.00541165	0.133147
1436853_a_at	Snca	synuclein, alpha	10.7117	-0.821821	0.00685255	0.141046
1440604_at	8030494B02Rik	Riken cDNA 8030494B02 gene	5.97838	-0.821399	0.00539802	0.133033
1430659_at	4930548H24Rik	RIKEN cDNA 4930548H24 gene	3.22212	-0.814908	0.00619163	0.137012
1436142_at	Akap5	A kinase (PRKA) anchor protein 5	6.54125	-0.80951	0.00408276	0.127428
1417181_a_at	Kifap3	kinesin-associated protein 3	9.6297	-0.808165	0.00681405	0.141046
1423137_at	Rala	v-ral simian leukemia viral oncogene homolog A (ras related)	7.8708	-0.806699	0.0076029	0.142195
1424616_s_at	Pgap2	post-GPI attachment to proteins 2	5.92873	-0.804601	0.000480253	0.0837026
1418432_at	Cab39	calcium binding protein 39	7.06445	-0.801701	0.00688446	0.141046
1438771_at	Brd1	bromodomain containing 1	5.46743	-0.799062	0.00719182	0.14139
1447007_at	1700008I05Rik	RIKEN cDNA 1700008I05 gene	2.80762	-0.797867	0.00771492	0.142195
1437478_s_at	Efhd2	EF hand domain containing 2	11.471	-0.792799	0.000300455	0.0814267
1425639_at	Adap2	ArfGAP with dual PH domains 2	6.28403	-0.789578	0.00271898	0.120561
1456606_a_at	Chst11 /// Phactr1	carbohydrate sulfotransferase 11 /// phosphatase and actin regulator 1	8.87707	-0.781573	0.00495748	0.132453
1431530_a_at	Tspan5	tetraspanin 5	8.06625	-0.779141	0.00963416	0.148182
1429240_at	Stard4	StAR-related lipid transfer (START) domain containing 4	6.37808	-0.761714	0.00850761	0.143365
1428417_at	Fam164a	family with sequence similarity 164, member A	7.66071	-0.755834	0.00520341	0.132453
1427405_s_at	Rab11fip5	RAB11 family interacting protein 5 (class I)	6.77502	-0.748	0.00175276	0.103568
1428741_at	Elavl4	ELAV (embryonic lethal, abnormal vision, Drosophila)-like 4 (Hu antigen D)	9.09177	-0.743974	0.00744718	0.141821
1441603_at	Sstr3	somatostatin receptor 3	6.34799	-0.743052	0.00150442	0.10234
1426301_at	Alcam	activated leukocyte cell adhesion molecule	7.38108	-0.742317	0.0090612	0.146618
1426282_at	Ntm	neurotrimin	8.83782	-0.741529	0.00450239	0.130658
1457712_at	Chd8	chromodomain helicase DNA binding protein 8	5.64262	-0.732022	0.00503027	0.132453
1440893_at	Riok1	RIO kinase 1 (yeast)	4.54917	-0.725252	0.00311617	0.123063
1426831_at	Ahcyl1	S-adenosylhomocysteine hydrolase-like 1	9.27539	-0.723991	0.00724955	0.14139
1444599_at	Herc4	hect domain and RLD 4	4.19159	-0.721946	0.00661145	0.139262
1444628_at	Adam33	a disintegrin and metallopeptidase domain 33	5.35677	-0.712164	0.00132059	0.10234
1454992_at	Slc7a1	solute carrier family 7 (cationic amino acid transporter, y+ system), member 1	8.67716	-0.710844	0.00397805	0.127428
1417463_a_at	2400001E08Rik	RIKEN cDNA 2400001E08 gene	10.0234	-0.708204	0.00289317	0.122339
1442939_at	Rif1	Rap1 interacting factor 1 homolog (yeast)	3.6258	-0.695525	0.00735129	0.141821
1435749_at	Gda	guanine deaminase	10.0641	-0.686081	0.00525505	0.132845
1427186_a_at	Mef2a	myocyte enhancer factor 2A	7.66445	-0.684744	0.00612505	0.137012
1426255_at	Nefl	neurofilament, light polypeptide	11.5128	-0.680107	0.00161053	0.10234
1444507_at	Usp53	ubiquitin specific peptidase 53	6.21279	-0.680089	0.00114406	0.10077
1430673_a_at	2210009G21Rik	RIKEN cDNA 2210009G21 gene	3.39393	-0.674578	0.00365143	0.12559
1441295_at	Lman2l	lectin, mannose-binding 2-like	5.96667	-0.666743	0.00527976	0.132845
1416680_at	Ube3a	ubiquitin protein ligase E3A	8.82228	-0.665944	0.0100668	0.149452
1458145_at	LOC100502669 /// Rora	uncharacterized LOC100502669 /// RAR-related orphan receptor alpha	5.95826	-0.66457	0.00538113	0.132845
1431057_a_at	Prss23	protease, serine, 23	4.35928	-0.657644	0.00696358	0.141073
1437036_at	Snd1	Staphylococcal nuclease and tudor domain containing 1	2.92553	-0.6541	0.00550672	0.134391
1427899_at	Rnf6	ring finger protein (C3H2C3 type) 6	8.2463	-0.650319	0.00817415	0.142268
1433258_at	A330102K18Rik	RIKEN cDNA A330102K18 gene	3.26075	-0.647007	0.00652068	0.139042
1458307_at	B230334C09Rik	RIKEN cDNA B230334C09 gene	7.49436	-0.64601	0.00719519	0.14139
1444387_at	Nmt2	N-myristoyltransferase 2	5.9358	-0.638685	0.00212141	0.110087
1438746_at	A530058N18Rik	RIKEN cDNA A530058N18 gene	4.689	-0.636535	0.00726504	0.14139
1423084_at	B3galt2	UDP-Gal:betaGlcNAc beta 1,3-galactosyltransferase, polypeptide 2	2.97298	-0.63334	0.00103645	0.0983596
1434312_at	Arf6	ADP-ribosylation factor 6	6.20249	-0.630958	0.00544234	0.133678
1425864_a_at	Sorcs1	VPS10 domain receptor protein SORCS 1	6.24957	-0.630084	0.00537203	0.132845
1456995_at	Shisa9	shisa homolog 9 (Xenopus laevis)	5.07305	-0.613032	0.00500644	0.132453
1428046_a_at	Zfx	zinc finger protein X-linked	3.23284	-0.612001	0.00827867	0.142268
1432059_x_at	5031425E22Rik	RIKEN cDNA 5031425E22 gene	6.33892	-0.611669	0.00794237	0.142195
1428170_at	LOC676710 /// Zfp180	zinc finger protein 180-like /// zinc finger protein 180	7.10291	-0.606667	0.00170807	0.102814
1432216_s_at	Mpp7	membrane protein, palmitoylated 7 (MAGUK p55 subfamily member 7)	3.10193	-0.605956	0.00190379	0.107733
1443327_at	D130043K22Rik	RIKEN cDNA D130043K22 gene	8.06682	-0.588482	0.00791714	0.142195
1445161_at	Usp6nl	USP6 N-terminal like	6.93792	-0.582971	0.00420666	0.127893
1448820_a_at	Eif2s2 /// Gm9892	eukaryotic translation initiation factor 2, subunit 2 (beta) /// predicted gene 9892	7.33803	-0.582745	0.00953881	0.148182
1442204_at	Panx2	Pannexin 2	5.08151	-0.580491	0.000786284	0.0921593
1441466_at	Tra2b	transformer 2 beta homolog (Drosophila)	4.2614	-0.578795	0.0074484	0.141821
1437749_s_at	Mrpl9	mitochondrial ribosomal protein L9	7.19166	-0.578266	0.004842	0.132453
1427261_at	Wwc1	WW, C2 and coiled-coil domain containing 1	8.28716	-0.573711	0.00784683	0.142195
1452454_at	Sdad1	SDA1 domain containing 1	4.87139	-0.569938	0.00295036	0.122339
1437833_at	Ltbp3	latent transforming growth factor beta binding protein 3	4.34358	-0.565925	0.00723511	0.14139
1438773_at	Steap2	six transmembrane epithelial antigen of prostate 2	3.43506	-0.564214	0.000287997	0.0814267
1456367_at	Fut8	fucosyltransferase 8	3.26739	-0.563749	0.00898477	0.14642
1446683_at	Eps15l1	epidermal growth factor receptor pathway substrate 15-like 1	5.96105	-0.561154	0.00532533	0.132845
1434420_x_at	Tomm22	translocase of outer mitochondrial membrane 22 homolog (yeast)	8.24093	-0.558212	0.00889952	0.14565
1441071_at	Kcnq5	potassium voltage-gated channel, subfamily Q, member 5	6.94554	-0.5482	0.00707848	0.14139
1433853_at	Mib1	mindbomb homolog 1 (Drosophila)	2.80598	-0.545517	0.00819131	0.142268
1458011_s_at	D4Ertd117e	DNA segment, Chr 4, ERATO Doi 117, expressed	3.24388	-0.542058	0.00626195	0.137088
1449469_at	Pkd2l2	polycystic kidney disease 2-like 2	3.35833	-0.541568	0.000298151	0.0814267
1450336_at	Setd1a	SET domain containing 1A	3.52539	-0.540696	0.00109382	0.100006
1430955_at	2810403A07Rik	RIKEN cDNA 2810403A07 gene	5.28442	-0.536577	0.00800937	0.142195
1434736_at	Hlf	hepatic leukemia factor	8.82839	-0.535183	0.00419008	0.127893
1427482_a_at	Car8	carbonic anhydrase 8	6.0433	-0.531039	0.00237071	0.117442
1438888_at	Gmcl1	germ cell-less homolog 1 (Drosophila)	5.734	-0.526208	0.00871406	0.144175
1443381_at	Etv4	ets variant gene 4 (E1A enhancer binding protein, E1AF)	3.97452	-0.524731	0.00435976	0.12975
1426523_a_at	Gnpda2	glucosamine-6-phosphate deaminase 2	6.17132	-0.52149	0.00551363	0.134391
1418643_at	Tspan13	tetraspanin 13	10.2819	-0.509856	0.00350963	0.12559
1437163_x_at	Gtf2h4	general transcription factor II H, polypeptide 4	7.44775	-0.50667	0.00994523	0.149452
1443352_at	C77614	EST C77614	5.8994	-0.501998	0.00632631	0.137247
1422713_a_at	Ube2i	ubiquitin-conjugating enzyme E2I	7.12194	-0.501029	0.000989535	0.0969565
1443760_at	Fam196a	Family with sequence similarity 196, member A	6.18634	-0.497937	0.00725014	0.14139
1439132_at	Phf8	PHD finger protein 8	3.75283	-0.495511	0.00452088	0.130936
1429781_s_at	Ccdc39	coiled-coil domain containing 39	5.30808	-0.490442	0.00835408	0.142736
1440729_at	Eps15	epidermal growth factor receptor pathway substrate 15	3.36441	-0.486512	0.00990135	0.149452
1427135_at	Srek1	splicing regulatory glutamine/lysine-rich protein 1	4.55442	-0.485171	0.00662565	0.139262
1438656_x_at	Timm17b	translocase of inner mitochondrial membrane 17b	6.80409	-0.475143	0.00801847	0.142195
1449864_at	Il4	interleukin 4	3.4686	-0.473951	0.000665861	0.087698
1438583_at	Ern1	Endoplasmic reticulum (ER) to nucleus signalling 1	4.49304	-0.469577	0.00896602	0.14642
1454738_x_at	Pex6	peroxisomal biogenesis factor 6	8.57579	-0.467394	0.00959377	0.148182
1447897_x_at	Anapc11	Anaphase promoting complex subunit 11	5.33296	-0.464433	0.00313694	0.123063
1438170_x_at	Adrm1	adhesion regulating molecule 1	6.84988	-0.459562	0.00803244	0.142195
1457534_at	Gm19710	Predicted gene, 19710	3.39953	-0.455765	0.0103784	0.149704
1450162_at	Dpf3	D4, zinc and double PHD fingers, family 3	4.24228	-0.451744	0.00408521	0.127428
1430386_at	E030024N20Rik	peptidylprolyl isomerase A pseudogene 8	5.78541	-0.445608	0.00326588	0.124484
1429836_at	Uggt2	UDP-glucose glycoprotein glucosyltransferase 2	5.39371	-0.444439	0.00389106	0.127428
1430166_at	1700042D18Rik	RIKEN cDNA 1700042D18 gene	4.23779	-0.443495	0.000858714	0.0923211
1450502_at	Dpysl2	dihydropyrimidinase-like 2	5.81956	-0.436952	0.00134519	0.10234
1445025_at	AU015536	expressed sequence AU015536	3.79897	-0.421159	0.00974043	0.148817
1450948_a_at	Mrpl1	mitochondrial ribosomal protein L1	5.91465	-0.420795	0.00568399	0.135981
1430136_at	Grm3	glutamate receptor, metabotropic 3	10.151	-0.42014	0.0101322	0.149452
1440034_at	Stam2	signal transducing adaptor molecule (SH3 domain and ITAM motif) 2	3.29527	-0.416063	0.00634179	0.137247
1447271_at	Nck1	non-catalytic region of tyrosine kinase adaptor protein 1	3.79586	-0.411033	0.00749528	0.141821
1456406_at	Gm14964	predicted gene 14964	6.80631	-0.401027	0.00826865	0.142268
1451384_at	Jmjd5	jumonji domain containing 5	4.69149	-0.396456	0.00763244	0.142195
1420192_at	Tmem191c	Transmembrane protein 191C	6.80328	-0.393732	0.00588225	0.136601
1433533_x_at	Prkag1	protein kinase, AMP-activated, gamma 1 non-catalytic subunit	6.22985	-0.385759	0.0102789	0.149452
1437196_x_at	Gm8623 /// LOC100505015 /// LOC100862433 /// Rps16 /// Rps16-ps2	predicted gene 8623 /// 40S ribosomal protein S16-like /// 40S ribosomal protein S16-like /// ribosomal protein S16 /// ribosomal protein S16, pseudogene 2	12.055	-0.382859	0.00959094	0.148182
1424547_at	Car10	carbonic anhydrase 10	9.01653	-0.3795	0.00371879	0.126357
1450754_at	Cacna2d2	calcium channel, voltage-dependent, alpha 2/delta subunit 2	8.40964	-0.373091	0.00423363	0.128178
1437399_at	Cldn25	Claudin 25	6.13305	-0.372898	0.00811552	0.142268
1416811_s_at	Ctla2a /// Ctla2b	cytotoxic T lymphocyte-associated protein 2 alpha /// cytotoxic T lymphocyte-associated protein 2 beta	5.91416	-0.371566	0.00577945	0.136271
1420037_at	Atp5a1	ATP synthase, H+ transporting, mitochondrial F1 complex, alpha subunit 1	7.47912	-0.344133	0.00968529	0.148446
1444382_at	4930579G22Rik	RIKEN cDNA 4930579G22 gene	4.72539	-0.334133	0.00358388	0.12559
1439429_x_at	Dtx2	deltex 2 homolog (Drosophila)	7.04199	-0.332274	0.00373247	0.126357
1444526_at	Ssr1	Signal sequence receptor, alpha	5.11252	-0.316631	0.00423398	0.128178
1436007_a_at	Thumpd1	THUMP domain containing 1	7.85352	0.271714	0.00984989	0.149364
1416838_at	Mut	methylmalonyl-Coenzyme A mutase	8.40501	0.282303	0.00685669	0.141046
1452689_at	Zfp512	zinc finger protein 512	8.82414	0.283933	0.00927685	0.147697
1455680_at	9630025H16Rik /// Kpna4	RIKEN cDNA 9630025H16 gene /// karyopherin (importin) alpha 4	7.3919	0.285284	0.00799163	0.142195
1452718_at	Ubr5	ubiquitin protein ligase E3 component n-recognin 5	9.66315	0.285523	0.00768314	0.142195
1442138_at	Gpr62	G protein-coupled receptor 62	7.6787	0.286812	0.0098188	0.14912
1424618_at	Hpd	4-hydroxyphenylpyruvic acid dioxygenase	4.29734	0.286969	0.00829694	0.142268
1434895_s_at	Ppp1r13b	protein phosphatase 1, regulatory (inhibitor) subunit 13B	9.78462	0.288451	0.00474507	0.132453
1417157_at	Actr10	ARP10 actin-related protein 10	9.46615	0.289741	0.0102565	0.149452
1426994_at	Phlpp1	PH domain and leucine rich repeat protein phosphatase 1	9.37385	0.29017	0.00635381	0.137247
1426437_s_at	Hdac3	histone deacetylase 3	8.98484	0.290891	0.00939693	0.148182
1455336_at	Thap2	THAP domain containing, apoptosis associated protein 2	7.59106	0.29213	0.00968697	0.148446
1455002_at	LOC100044742 /// Ptp4a1	protein tyrosine phosphatase type IVA 1-like /// protein tyrosine phosphatase 4a1	9.25606	0.292551	0.0086055	0.143774
1426289_at	Qrich1	glutamine-rich 1	8.96971	0.296273	0.00900165	0.14642
1451611_at	Pla2g16	phospholipase A2, group XVI	8.22077	0.300654	0.00746647	0.141821
1431012_a_at	Eci2	enoyl-Coenzyme A delta isomerase 2	8.21778	0.301646	0.010182	0.149452
1425554_a_at	Cdc16	CDC16 cell division cycle 16	8.94753	0.301726	0.00846642	0.143015
1433672_at	Trmt2b	TRM2 tRNA methyltransferase 2 homolog B (S. cerevisiae)	6.32238	0.302799	0.00826478	0.142268
1451566_at	Zfp810	zinc finger protein 810	7.22661	0.303277	0.00688884	0.141046
1418268_at	Htr3a	5-hydroxytryptamine (serotonin) receptor 3A	6.44739	0.304304	0.00778434	0.142195
1434989_at	Unc80	unc-80 homolog (C. elegans)	10.611	0.305099	0.00532629	0.132845
1417046_at	Nprl2	nitrogen permease regulator-like 2	8.70835	0.305112	0.00405087	0.127428
1428494_a_at	Polr2i	polymerase (RNA) II (DNA directed) polypeptide I	9.54537	0.305656	0.00958597	0.148182
1433656_a_at	Gnl3	guanine nucleotide binding protein-like 3 (nucleolar)	8.08122	0.309254	0.00807296	0.142248
1450024_at	Sufu	suppressor of fused homolog (Drosophila)	6.77009	0.309859	0.0102534	0.149452
1417242_at	Eif4a3	eukaryotic translation initiation factor 4A3	9.21991	0.311812	0.00862789	0.143774
1426482_at	Prkrir	protein-kinase, interferon-inducible double stranded RNA dependent inhibitor, repressor of (P58 repressor)	8.52139	0.313665	0.00802477	0.142195
1460234_at	Wdr81	WD repeat domain 81	8.28833	0.313996	0.00923348	0.147525
1456090_at	Pdhx	pyruvate dehydrogenase complex, component X	7.66803	0.314326	0.00934288	0.148127
1418172_at	Hebp1	heme binding protein 1	8.79511	0.316377	0.00928566	0.147697
1433791_at	Rab9b	RAB9B, member RAS oncogene family	6.5079	0.318433	0.010095	0.149452
1452194_at	Tbcd	tubulin-specific chaperone d	7.8042	0.319391	0.00468404	0.132453
1432177_a_at	Mnat1	menage a trois 1	7.72529	0.320407	0.00990181	0.149452
1439815_at	Heatr5b /// LOC100862586	HEAT repeat containing 5B /// HEAT repeat-containing protein 5B-like	7.99425	0.321219	0.00768339	0.142195
1449304_at	2310061J03Rik	RIKEN cDNA 2310061J03 gene	7.19707	0.321819	0.00588444	0.136601
1455323_at	Rbak	RB-associated KRAB repressor	7.36132	0.322263	0.00503503	0.132453
1429402_at	Glt8d2	glycosyltransferase 8 domain containing 2	6.7986	0.322552	0.00979534	0.149037
1434508_at	Ube2q1	ubiquitin-conjugating enzyme E2Q (putative) 1	8.42004	0.324651	0.00901638	0.146422
1459274_at	Gpr135	G protein-coupled receptor 135	7.44848	0.325075	0.00456193	0.13135
1419495_at	Immp2l	IMP2 inner mitochondrial membrane peptidase-like (S. cerevisiae)	6.50825	0.325297	0.00789742	0.142195
1452220_at	Dock1	dedicator of cytokinesis 1	7.73169	0.325318	0.00592978	0.136601
1450987_a_at	2310004I24Rik	RIKEN cDNA 2310004I24 gene	7.56188	0.326004	0.00797772	0.142195
1449403_at	Pde9a	phosphodiesterase 9A	6.8442	0.326176	0.00441831	0.129842
1455739_at	Gm4980	predicted gene 4980	6.65291	0.32683	0.0100493	0.149452
1437758_a_at	Slc4a1ap	solute carrier family 4 (anion exchanger), member 1, adaptor protein	6.9832	0.327204	0.0101621	0.149452
1434372_at	AW112010	expressed sequence AW112010	6.66289	0.327379	0.00516471	0.132453
1456038_at	Fbxl4	F-box and leucine-rich repeat protein 4	7.85343	0.329408	0.00873104	0.144175
1428786_at	Nckap1l	NCK associated protein 1 like	6.33751	0.330053	0.00923471	0.147525
1428559_at	Kdsr	3-ketodihydrosphingosine reductase	7.6669	0.33013	0.00315689	0.123063
1416406_at	Pea15a	phosphoprotein enriched in astrocytes 15A	9.34733	0.331202	0.00434549	0.129686
1448535_at	Elp4	elongation protein 4 homolog (S. cerevisiae)	6.08292	0.331525	0.00918758	0.147331
1426266_s_at	Gm8539 /// Zbtb8os	predicted gene 8539 /// zinc finger and BTB domain containing 8 opposite strand	7.47931	0.331841	0.00757612	0.142195
1435256_at	Clip3	CAP-GLY domain containing linker protein 3	10.7304	0.33273	0.0091513	0.147151
1436164_at	Slc30a1	solute carrier family 30 (zinc transporter), member 1	9.26672	0.333036	0.00399925	0.127428
1419693_at	Colec12	collectin sub-family member 12	3.00818	0.333635	0.00443036	0.129848
1418356_at	Mpst	mercaptopyruvate sulfurtransferase	6.86242	0.335402	0.00604732	0.136673
1452414_s_at	Ccdc86	coiled-coil domain containing 86	5.66984	0.335964	0.00982106	0.14912
1424759_at	Arrdc4	arrestin domain containing 4	5.86643	0.33609	0.00797663	0.142195
1421729_a_at	Fert2	fer (fms/fps related) protein kinase, testis specific 2	6.34522	0.336814	0.00595363	0.136601
1419353_at	Dpm1	dolichol-phosphate (beta-D) mannosyltransferase 1	7.09688	0.337041	0.00724276	0.14139
1451036_at	Spg21	spastic paraplegia 21 homolog (human)	7.77007	0.33847	0.00760429	0.142195
1434524_at	Eif2b3	eukaryotic translation initiation factor 2B, subunit 3	7.70145	0.338681	0.0097891	0.149037
1455756_at	Pcif1	PDX1 C-terminal inhibiting factor 1	7.35701	0.339174	0.00800695	0.142195
1417045_at	Bid	BH3 interacting domain death agonist	6.46372	0.339471	0.00403481	0.127428
1425585_at	Med12	mediator of RNA polymerase II transcription, subunit 12 homolog (yeast)	7.20775	0.339641	0.00320262	0.124
1455221_at	Abcg1	ATP-binding cassette, sub-family G (WHITE), member 1	7.19106	0.33994	0.00275876	0.121163
1420427_a_at	Dhx32	DEAH (Asp-Glu-Ala-His) box polypeptide 32	7.1628	0.340816	0.00344721	0.12559
1459019_at	Sprn	shadow of prion protein	7.1488	0.341101	0.00789601	0.142195
1432136_s_at	Zdhhc4	zinc finger, DHHC domain containing 4	7.84581	0.341326	0.00713139	0.14139
1452729_at	Dpm3	dolichyl-phosphate mannosyltransferase polypeptide 3	5.16449	0.342368	0.00773028	0.142195
1424786_s_at	Wdr45	WD repeat domain 45	8.3754	0.342629	0.00420717	0.127893
1446171_at	A230107N01Rik	RIKEN cDNA A230107N01 gene	3.84623	0.343173	0.00863836	0.143774
1416435_at	Ltbr	lymphotoxin B receptor	6.13147	0.34358	0.00734439	0.141821
1425331_at	Zfp106	zinc finger protein 106	6.70043	0.344545	0.0051224	0.132453
1450647_at	Hps3	Hermansky-Pudlak syndrome 3 homolog (human)	7.11364	0.345341	0.0102875	0.149452
1435375_at	Fam105a	family with sequence similarity 105, member A	7.49068	0.34581	0.00655286	0.139088
1456782_at	Pogk /// Tada1	pogo transposable element with KRAB domain /// transcriptional adaptor 1	6.65552	0.346299	0.00508205	0.132453
1415874_at	Spry1	sprouty homolog 1 (Drosophila)	7.26238	0.346785	0.00639439	0.137344
1435894_at	C030014L02	uncharacterized protein C030014L02	8.62461	0.347221	0.0066022	0.139262
1451146_at	Zfp386	zinc finger protein 386 (Kruppel-like)	6.54509	0.347714	0.00986204	0.149364
1424546_at	BC003965	cDNA sequence BC003965	5.87931	0.348055	0.00689266	0.141046
1428560_at	Xpo5	exportin 5	7.69213	0.350322	0.00509443	0.132453
1449682_s_at	Tubb2a-ps2 /// Tubb2b	tubulin, beta 2a, pseudogene 2 /// tubulin, beta 2B class IIB	7.70692	0.35044	0.00485297	0.132453
1423385_at	Actr8	ARP8 actin-related protein 8	8.44435	0.350988	0.00661418	0.139262
1426215_at	Ddc	dopa decarboxylase	6.9461	0.351173	0.00517738	0.132453
1424905_a_at	Slc39a11	solute carrier family 39 (metal ion transporter), member 11	7.12846	0.352033	0.00624546	0.137088
1449616_s_at	Golga3	golgi autoantigen, golgin subfamily a, 3	7.85683	0.352091	0.00338797	0.12559
1431836_x_at	Mamstr	MEF2 activating motif and SAP domain containing transcriptional regulator	4.66457	0.352705	0.00800753	0.142195
1435169_at	A930001N09Rik	RIKEN cDNA A930001N09 gene	7.12358	0.352846	0.00955661	0.148182
1454011_a_at	Rpa2	replication protein A2	6.10868	0.353197	0.00473744	0.132453
1434768_at	Tpp1	tripeptidyl peptidase I	8.22718	0.353389	0.00986759	0.149364
1430600_at	Cmtm5	CKLF-like MARVEL transmembrane domain containing 5	9.54834	0.354077	0.00695329	0.141073
1456756_at	Zc3hav1l	zinc finger CCCH-type, antiviral 1-like	6.56749	0.354202	0.00809993	0.142268
1449043_at	Naga	N-acetyl galactosaminidase, alpha	7.46971	0.355043	0.00498931	0.132453
1459617_at	Mapk14	Mitogen-activated protein kinase 14	5.94524	0.355325	0.00959598	0.148182
1454799_at	Agpat9	1-acylglycerol-3-phosphate O-acyltransferase 9	5.86562	0.355733	0.00969599	0.148446
1436432_at	B230343J05Rik	RIKEN cDNA B230343J05 gene	8.34333	0.356496	0.00406447	0.127428
1418768_at	Opa1	optic atrophy 1	4.8671	0.356562	0.0088738	0.14565
1428857_at	Sap130	Sin3A associated protein	7.94889	0.356689	0.00716334	0.14139
1429418_at	Cdc14b	CDC14 cell division cycle 14B	6.28414	0.357449	0.00900634	0.14642
1438627_x_at	Pgd	phosphogluconate dehydrogenase	6.86624	0.358319	0.00688789	0.141046
1423553_at	Dnajb3	DnaJ (Hsp40) homolog, subfamily B, member 3	3.97312	0.358349	0.00830613	0.142268
1427060_at	Mapk3	mitogen-activated protein kinase 3	9.52503	0.359275	0.00749259	0.141821
1448678_at	Fam118a	family with sequence similarity 118, member A	7.6925	0.359296	0.00687871	0.141046
1416841_at	1110059E24Rik	RIKEN cDNA 1110059E24 gene	8.14945	0.359443	0.0029291	0.122339
1428759_s_at	Cwc25	CWC25 spliceosome-associated protein homolog (S. cerevisiae)	6.71949	0.359526	0.00607667	0.136916
1426963_at	Pacs2	phosphofurin acidic cluster sorting protein 2	9.14139	0.359567	0.0102398	0.149452
1418032_at	Itfg2	integrin alpha FG-GAP repeat containing 2	7.23407	0.359576	0.00856471	0.143774
1460080_at	AI645535	expressed sequence AI645535	6.37833	0.361323	0.00566213	0.1359
1434313_at	Ccdc126	coiled-coil domain containing 126	7.60714	0.36276	0.00218266	0.111894
1428731_at	Usp54	ubiquitin specific peptidase 54	7.99382	0.362816	0.0084004	0.142803
1428230_at	Prkd3	protein kinase D3	6.20534	0.362858	0.00903304	0.14653
1427110_at	Raver1	ribonucleoprotein, PTB-binding 1	5.34301	0.363451	0.00355286	0.12559
1421328_at	A730034C02 /// Mtap2	uncharacterized protein A730034C02 /// microtubule-associated protein 2	5.76613	0.363769	0.00536842	0.132845
1423450_a_at	Hs3st1	heparan sulfate (glucosamine) 3-O-sulfotransferase 1	8.27485	0.363918	0.00485049	0.132453
1428325_at	Cnpy4	canopy 4 homolog (zebrafish)	6.7771	0.365553	0.00100166	0.0969565
1439563_at	Zfp3	zinc finger protein 3	6.60843	0.366724	0.00960714	0.148182
1423375_at	Cir1	corepressor interacting with RBPJ, 1	7.05539	0.366776	0.00343343	0.12559
1438127_at	LOC552906	uncharacterized LOC552906	5.10087	0.367811	0.00361394	0.12559
1436436_at	Cnih4	cornichon homolog 4 (Drosophila)	7.57703	0.367877	0.00972206	0.148691
1460348_at	Mad2l2	MAD2 mitotic arrest deficient-like 2	6.16701	0.368018	0.00739664	0.141821
1426743_at	Appl2	adaptor protein, phosphotyrosine interaction, PH domain and leucine zipper containing 2	9.66451	0.369003	0.0033958	0.12559
1416225_at	Adh1	alcohol dehydrogenase 1 (class I)	4.99259	0.369345	0.0103746	0.149704
1458277_at	Ccl25	chemokine (C-C motif) ligand 25	5.57363	0.369521	0.00620418	0.137012
1417247_at	AI597479	expressed sequence AI597479	7.58551	0.369716	0.00504441	0.132453
1438710_at	Htr1a	5-hydroxytryptamine (serotonin) receptor 1A	6.62379	0.370124	0.00962001	0.148182
1429162_at	1500015A07Rik	RIKEN cDNA 1500015A07 gene	6.71079	0.370822	0.00602733	0.136673
1422677_at	Dgat2	diacylglycerol O-acyltransferase 2	7.08608	0.370956	0.0044844	0.130393
1419072_at	Gstm7	glutathione S-transferase, mu 7	6.87269	0.37183	0.00528907	0.132845
1448491_at	Ech1	enoyl coenzyme A hydratase 1, peroxisomal	9.16199	0.37225	0.00745692	0.141821
1418252_at	Padi2	peptidyl arginine deiminase, type II	6.89992	0.372749	0.0058203	0.136489
1419435_at	Aox1	aldehyde oxidase 1	6.07478	0.372995	0.00698653	0.141073
1416713_at	Tppp3	tubulin polymerization-promoting protein family member 3	7.20994	0.373628	0.00813274	0.142268
1433646_at	Mrps27	mitochondrial ribosomal protein S27	6.97808	0.373675	0.00842472	0.142803
1446215_at	Zfhx2as	zinc finger homeobox 2, antisense	5.1162	0.373884	0.00620336	0.137012
1436460_at	Tmem194	transmembrane protein 194	4.95858	0.373968	0.00717646	0.14139
1424874_a_at	Ptbp1	polypyrimidine tract binding protein 1	7.04711	0.374077	0.00887186	0.14565
1422718_at	Ap3s2	adaptor-related protein complex 3, sigma 2 subunit	6.28473	0.374119	0.00947134	0.148182
1451334_at	Fam58b	family with sequence similarity 58, member B	7.66112	0.37448	0.00137765	0.10234
1448276_at	Tspan4	tetraspanin 4	6.74301	0.374525	0.00406647	0.127428
1448316_at	Cmtm3	CKLF-like MARVEL transmembrane domain containing 3	6.18169	0.375894	0.00621313	0.137012
1455218_at	6330503K22Rik	RIKEN cDNA 6330503K22 gene	8.89556	0.376586	0.00802734	0.142195
1419289_a_at	Syngr1	synaptogyrin 1	7.48933	0.376856	0.00717094	0.14139
1416543_at	Nfe2l2	nuclear factor, erythroid derived 2, like 2	6.83029	0.377078	0.00367508	0.125938
1459922_at	AI646383	expressed sequence AI646383	6.24766	0.377216	0.00791069	0.142195
1440974_at	9030203C11Rik	RIKEN cDNA 9030203C11 gene	5.54437	0.377517	0.00628	0.137088
1429017_at	Smcr8	Smith-Magenis syndrome chromosome region, candidate 8 homolog (human)	6.94902	0.378357	0.00738372	0.141821
1419547_at	Fahd1	fumarylacetoacetate hydrolase domain containing 1	6.85275	0.378857	0.00889384	0.14565
1437418_at	Gm3515	predicted gene 3515	6.29025	0.378885	0.00205175	0.109306
1451336_at	Lgals4	lectin, galactose binding, soluble 4	5.7139	0.378971	0.00679659	0.141046
1448875_at	Zhx1	zinc fingers and homeoboxes 1	8.65661	0.379005	0.00843877	0.142877
1451935_a_at	Spint2	serine protease inhibitor, Kunitz type 2	8.10494	0.379976	0.00638052	0.137247
1433883_at	Tpm4	tropomyosin 4	7.60032	0.379979	0.00767507	0.142195
1452120_at	Naa40	N(alpha)-acetyltransferase 40, NatD catalytic subunit, homolog (S. cerevisiae)	7.44672	0.380351	0.0014891	0.10234
1455309_at	Ano6	anoctamin 6	6.93663	0.380791	0.00299234	0.123063
1434081_at	Ap1g1	adaptor protein complex AP-1, gamma 1 subunit	8.37529	0.381119	0.00274803	0.121163
1448032_at	Azi2	5-azacytidine induced gene 2	7.52011	0.381626	0.00349778	0.12559
1433557_at	Cbx7	chromobox 7	8.07544	0.381815	0.00805805	0.142248
1416240_at	Psmb7	proteasome (prosome, macropain) subunit, beta type 7	10.7303	0.382061	0.00336174	0.12559
1442174_at	Tspan18	tetraspanin 18	5.52279	0.382606	0.0100113	0.149452
1416437_a_at	Mapk8ip3	mitogen-activated protein kinase 8 interacting protein 3	8.25055	0.382736	0.0075822	0.142195
1419558_at	Mdm4	transformed mouse 3T3 cell double minute 4	3.82386	0.383148	0.00189738	0.107733
1426494_at	Rg9mtd3	RNA (guanine-9-) methyltransferase domain containing 3	6.92113	0.38364	0.0102741	0.149452
1417524_at	Cnih2	cornichon homolog 2 (Drosophila)	9.2701	0.383907	0.00356825	0.12559
1416931_at	Nif3l1	Ngg1 interacting factor 3-like 1 (S. pombe)	7.18257	0.384738	0.00316169	0.123063
1445359_at	Adcy1	adenylate cyclase 1	7.55748	0.385445	0.00614897	0.137012
1418478_at	Lmo1	LIM domain only 1	8.08678	0.386043	0.00741884	0.141821
1434943_at	Morn4	MORN repeat containing 4	8.99326	0.386239	0.00246997	0.11915
1442007_at	Zmym5	zinc finger, MYM-type 5	6.49729	0.387153	0.00408386	0.127428
1447748_x_at	Slc29a2	solute carrier family 29 (nucleoside transporters), member 2	5.56326	0.387614	0.00898756	0.14642
1448617_at	Cd53	CD53 antigen	7.03059	0.388065	0.00494117	0.132453
1416128_at	Gm5620 /// Gm6682 /// LOC100862648 /// Tuba1a /// Tuba1b /// Tuba1c	predicted gene 5620 /// tubulin, alpha 1C pseudogene /// tubulin alpha-1C chain-like /// tubulin, alpha 1A /// tubulin, alpha 1B /// tubulin, alpha 1C	5.14655	0.388139	0.00919473	0.147331
1444108_at	Dnajc25	DnaJ (Hsp40) homolog, subfamily C, member 25	5.11778	0.388421	0.00723431	0.14139
1426242_at	Polr2a	polymerase (RNA) II (DNA directed) polypeptide A	8.65665	0.388478	0.00148749	0.10234
1443932_at	Klhdc1	kelch domain containing 1	7.82222	0.388484	0.00126061	0.10234
1448456_at	Cln8	ceroid-lipofuscinosis, neuronal 8	5.47512	0.388542	0.00368734	0.125938
1421842_a_at	Scamp4	secretory carrier membrane protein 4	6.07286	0.388882	0.0100384	0.149452
1446677_at	A830029E22Rik	RIKEN cDNA A830029E22 gene	4.70549	0.388969	0.00296015	0.122339
1460443_at	Brms1l	breast cancer metastasis-suppressor 1-like	8.10682	0.389837	0.00963846	0.148182
1455851_at	Bmp5	bone morphogenetic protein 5	5.25981	0.39126	0.00447533	0.130387
1458669_at	Agpat5	1-acylglycerol-3-phosphate O-acyltransferase 5 (lysophosphatidic acid acyltransferase, epsilon)	5.9508	0.391314	0.0101178	0.149452
1441558_at	D230044B12Rik	RIKEN cDNA D230044B12 gene	5.95792	0.391347	0.00610453	0.137012
1437130_at	Gm5465	predicted gene 5465	2.84577	0.392088	0.00760549	0.142195
1460302_at	Thbs1	thrombospondin 1	2.93566	0.39287	0.00261705	0.120561
1418086_at	Ppp1r14a	protein phosphatase 1, regulatory (inhibitor) subunit 14A	8.19598	0.393317	0.00575115	0.136084
1416897_at	Parp9	poly (ADP-ribose) polymerase family, member 9	5.56949	0.393921	0.00934267	0.148127
1434570_at	Bend3	BEN domain containing 3	6.79065	0.394338	0.00252884	0.120222
1429042_at	Tmem167b	transmembrane protein 167B	7.48564	0.394416	0.00804094	0.142195
1426821_at	Cog8	component of oligomeric golgi complex 8	6.74632	0.394419	0.0082714	0.142268
1420377_at	St8sia2	ST8 alpha-N-acetyl-neuraminide alpha-2,8-sialyltransferase 2	4.81992	0.395045	0.0102106	0.149452
1452208_at	Prdm4	PR domain containing 4	8.27987	0.39511	0.00417109	0.127893
1428052_a_at	Zmym1	zinc finger, MYM domain containing 1	6.85594	0.395315	0.00378713	0.12669
1426211_at	Tmem161a	transmembrane protein 161A	5.80496	0.39544	0.00778016	0.142195
1435561_at	Erf	Ets2 repressor factor	8.174	0.39628	0.00645967	0.138191
1426934_at	Nhsl1	NHS-like 1	6.66837	0.396394	0.00998697	0.149452
1423499_at	Sncaip	synuclein, alpha interacting protein (synphilin)	4.82344	0.397446	0.0100183	0.149452
1458040_at	D7Wsu130e	DNA segment, Chr 7, Wayne State University 130, expressed	5.20621	0.397544	0.00472553	0.132453
1455288_at	Leprel4	leprecan-like 4	7.06732	0.397565	0.0023628	0.117442
1422009_at	Atp1b2	ATPase, Na+/K+ transporting, beta 2 polypeptide	6.38061	0.397697	0.00730056	0.141821
1452235_at	Man1b1	mannosidase, alpha, class 1B, member 1	6.67277	0.397836	0.00647138	0.138191
1442901_at	Tax1bp1	Tax1 (human T cell leukemia virus type I) binding protein 1	3.20971	0.397907	0.00489418	0.132453
1454723_at	Fam172a	family with sequence similarity 172, member A	8.04316	0.398111	0.00513331	0.132453
1428746_a_at	Trnau1ap	tRNA selenocysteine 1 associated protein 1	7.57053	0.398131	0.0053573	0.132845
1448700_at	G0s2	G0/G1 switch gene 2	6.64459	0.398158	0.00399162	0.127428
1454542_at	9330179C17Rik	RIKEN cDNA 9330179C17 gene	5.85735	0.398186	0.00977444	0.149027
1426261_s_at	LOC100048662 /// LOC100048744 /// Ugt1a1 /// Ugt1a10 /// Ugt1a2 /// Ugt1a5 /// Ugt1a6a /// Ugt1a6b /// Ugt1a7c /// Ugt1a9	UDP-glucuronosyltransferase 1-9-like /// UDP-glucuronosyltransferase 1-9-like /// UDP glucuronosyltransferase 1 family, polypeptide A1 /// UDP glycosyltransferase 1 family, polypeptide A10 /// UDP glucuronosyltransferase 1 family, polypeptide A2 /// UDP glucuronosyltransferase 1 family, polypeptide A5 /// UDP glucuronosyltransferase 1 family, polypeptide A6A /// UDP glucuronosyltransferase 1 fami…	3.92431	0.398227	0.00558339	0.135033
1416602_a_at	Rad52	RAD52 homolog (S. cerevisiae)	5.09208	0.398402	0.0103332	0.149638
1442714_at	D130037M23Rik	RIKEN cDNA D130037M23 gene	5.33355	0.398664	0.00221446	0.112387
1423632_at	Gpr146	G protein-coupled receptor 146	5.40434	0.398955	0.00442082	0.129842
1430210_at	Pgpep1l	pyroglutamyl-peptidase I-like	3.61161	0.39921	0.00659015	0.139262
1434370_s_at	Faf1	Fas-associated factor 1	6.21434	0.399255	0.0014746	0.10234
1454634_at	Fuk	fucokinase	6.17978	0.399308	0.00818957	0.142268
1451031_at	Sfrp4	secreted frizzled-related protein 4	5.95079	0.400501	0.00667382	0.139874
1422247_a_at	Uty	ubiquitously transcribed tetratricopeptide repeat gene, Y chromosome	4.06778	0.400973	0.00390449	0.127428
1452647_a_at	Dph2	DPH2 homolog (S. cerevisiae)	6.11216	0.401443	0.00496059	0.132453
1434094_at	Tmem125	transmembrane protein 125	7.03151	0.401883	0.00965658	0.148306
1438112_at	9430021M05Rik	RIKEN cDNA 9430021M05 gene	6.74155	0.402417	0.00564174	0.135632
1426397_at	Tgfbr2	transforming growth factor, beta receptor II	8.03687	0.403079	0.00956474	0.148182
1434528_at	Aard	alanine and arginine rich domain containing protein	5.39633	0.403438	0.00485988	0.132453
1432556_a_at	Fam183b	family with sequence similarity 183, member B	5.61383	0.403736	0.00547471	0.134203
1436305_at	Rnf217	ring finger protein 217	6.40637	0.40387	0.0080866	0.142268
1450247_a_at	Scamp5	secretory carrier membrane protein 5	7.52738	0.40438	0.0064576	0.138191
1437591_a_at	Wdr1	WD repeat domain 1	6.94421	0.404815	0.00440156	0.129842
1458416_at	A330048O09Rik	RIKEN cDNA A330048O09 gene	5.91661	0.405399	0.00851636	0.143365
1441813_at	Gm9484	predicted gene 9484	2.72664	0.405756	0.00186858	0.107733
1424653_at	Tspan15	tetraspanin 15	7.22123	0.406226	0.00505163	0.132453
1426243_at	Cth	cystathionase (cystathionine gamma-lyase)	5.76726	0.406927	0.00391111	0.127428
1433615_at	Tmem117	transmembrane protein 117	5.21556	0.407001	0.00680741	0.141046
1425519_a_at	Cd74	CD74 antigen (invariant polypeptide of major histocompatibility complex, class II antigen-associated)	6.91656	0.407443	0.00372761	0.126357
1428829_at	Dennd1b	DENN/MADD domain containing 1B	6.34039	0.407469	0.00654401	0.139088
1448995_at	Pf4	platelet factor 4	6.04064	0.407512	0.00528838	0.132845
1436211_at	Alyref	Aly/REF export factor	4.25362	0.407678	0.00925186	0.147638
1424542_at	S100a4	S100 calcium binding protein A4	5.5087	0.407832	0.00859456	0.143774
1416156_at	Vcl	vinculin	8.32585	0.407995	0.00814278	0.142268
1451111_at	Nup133	nucleoporin 133	4.58766	0.408428	0.00825847	0.142268
1452985_at	Uaca	uveal autoantigen with coiled-coil domains and ankyrin repeats	5.4777	0.408883	0.00679619	0.141046
1420963_at	Hapln2	hyaluronan and proteoglycan link protein 2	5.92141	0.409351	0.00705379	0.14139
1424333_at	Rg9mtd1	RNA (guanine-9-) methyltransferase domain containing 1	5.29001	0.410253	0.00527029	0.132845
1422117_s_at	Khdrbs2	KH domain containing, RNA binding, signal transduction associated 2	6.6774	0.410333	0.00503309	0.132453
1422743_at	Phka1	phosphorylase kinase alpha 1	5.87803	0.410356	0.00829314	0.142268
1433705_at	Zfp213	zinc finger protein 213	5.98922	0.410396	0.0100081	0.149452
1460557_at	Supv3l1	suppressor of var1, 3-like 1 (S. cerevisiae)	6.98524	0.410581	0.00596617	0.136601
1418872_at	Abcb1b	ATP-binding cassette, sub-family B (MDR/TAP), member 1B	3.47744	0.411089	0.00146931	0.10234
1429170_a_at	Mtf1	metal response element binding transcription factor 1	6.25785	0.411292	0.00388201	0.127428
1428762_at	Tab3	TGF-beta activated kinase 1/MAP3K7 binding protein 3	7.65315	0.412873	0.00726451	0.14139
1433555_at	Eaf1	ELL associated factor 1	6.39457	0.413235	0.00188523	0.107733
1423613_at	Ssfa2	sperm specific antigen 2	7.88164	0.413506	0.00304868	0.123063
1451562_at	A2ld1	AIG2-like domain 1	6.61663	0.413527	0.00941824	0.148182
1435345_at	Cercam	cerebral endothelial cell adhesion molecule	6.46615	0.414192	0.00591169	0.136601
1416544_at	Ezh2	enhancer of zeste homolog 2 (Drosophila)	5.89891	0.414254	0.00103855	0.0983596
1450013_at	Myl12a	myosin, light chain 12A, regulatory, non-sarcomeric	6.06645	0.414432	0.00712127	0.14139
1435278_at	Sft2d3	SFT2 domain containing 3	5.92224	0.414793	0.00883668	0.14543
1424557_at	Zcchc9	zinc finger, CCHC domain containing 9	6.09467	0.414797	0.00308259	0.123063
1428397_at	B3galt5	UDP-Gal:betaGlcNAc beta 1,3-galactosyltransferase, polypeptide 5	6.81321	0.415852	0.00125765	0.10234
1425329_a_at	Cyb5r3	cytochrome b5 reductase 3	6.34188	0.416167	0.00352849	0.12559
1428555_at	Setd2	SET domain containing 2	8.05732	0.41703	0.00271611	0.120561
1448518_at	Timm22	translocase of inner mitochondrial membrane 22 homolog (yeast)	5.2953	0.417283	0.000804398	0.0921593
1418449_at	Lad1	ladinin	4.43235	0.417443	0.00696286	0.141073
1451377_a_at	Aaas	achalasia, adrenocortical insufficiency, alacrimia	6.57475	0.417771	0.00519827	0.132453
1454043_a_at	Kcnab1	potassium voltage-gated channel, shaker-related subfamily, beta member 1	6.24525	0.418003	0.00323378	0.124226
1440879_at	Abca9	ATP-binding cassette, sub-family A (ABC1), member 9	6.47696	0.418544	0.00717272	0.14139
1457334_at	C130057M05Rik	RIKEN cDNA C130057M05 gene	6.39207	0.419235	0.00817167	0.142268
1426700_a_at	Pan2	PAN2 polyA specific ribonuclease subunit homolog (S. cerevisiae)	7.03181	0.419519	0.00551803	0.134391
1434218_at	C330019G07Rik	RIKEN cDNA C330019G07 gene	7.82377	0.419555	0.0101396	0.149452
1452086_at	Trmt5	TRM5 tRNA methyltransferase 5 homolog (S. cerevisiae)	6.48669	0.419565	0.00517981	0.132453
1457058_at	Adamts2	a disintegrin-like and metallopeptidase (reprolysin type) with thrombospondin type 1 motif, 2	4.81999	0.419632	0.000723256	0.091387
1445743_at	E330024J20Rik	RIKEN cDNA E330024J20 gene	2.94688	0.420109	0.00889959	0.14565
1438672_at	Parvb	parvin, beta	6.59962	0.420455	0.00360834	0.12559
1419025_at	Sag	retinal S-antigen	6.45262	0.420492	0.00785541	0.142195
1425724_at	Ptprn2	protein tyrosine phosphatase, receptor type, N polypeptide 2	4.98425	0.420571	0.00338123	0.12559
1452319_at	Zfp82	zinc finger protein 82	5.90444	0.420613	0.00826041	0.142268
1444040_at	Lair1	leukocyte-associated Ig-like receptor 1	5.6611	0.420676	0.00278153	0.121475
1423475_at	Cnnm2	cyclin M2	6.9499	0.421042	0.00341146	0.12559
1426087_at	Icosl	icos ligand	4.66282	0.421753	0.00568259	0.135981
1434394_at	N4bp2	NEDD4 binding protein 2	6.33914	0.422053	0.00334817	0.12559
1454250_at	Exoc6b	exocyst complex component 6B	3.89687	0.422184	0.000438099	0.0814267
1455277_at	Hhip	Hedgehog-interacting protein	4.68611	0.422321	0.00529013	0.132845
1445274_at	Zfp781	zinc finger protein 781	3.85011	0.422552	0.00264274	0.120561
1423733_a_at	Fiz1	Flt3 interacting zinc finger protein 1	8.06145	0.423112	0.0102558	0.149452
1448825_at	Pdk2	pyruvate dehydrogenase kinase, isoenzyme 2	7.37302	0.423328	0.00145991	0.10234
1433467_at	Slc7a6	solute carrier family 7 (cationic amino acid transporter, y+ system), member 6	7.17253	0.424103	0.00529407	0.132845
1438756_at	Ankrd29	ankyrin repeat domain 29	6.36725	0.425487	0.00743512	0.141821
1416591_at	Rab34	RAB34, member of RAS oncogene family	7.26213	0.425545	0.00203858	0.109306
1450425_a_at	2700062C07Rik	RIKEN cDNA 2700062C07 gene	7.2355	0.425728	0.00246539	0.11915
1417584_at	Slc11a2	solute carrier family 11 (proton-coupled divalent metal ion transporters), member 2	5.67835	0.426038	0.00962755	0.148182
1421339_at	Extl3	exostoses (multiple)-like 3	4.3717	0.426078	0.00720779	0.14139
1430133_at	Tbc1d8b	TBC1 domain family, member 8B	6.2495	0.426861	0.000948607	0.0969565
1449012_s_at	Fndc4	fibronectin type III domain containing 4	7.80611	0.427706	0.00301633	0.123063
1452154_at	Iars	isoleucine-tRNA synthetase	8.17773	0.427779	0.0102723	0.149452
1452341_at	Echs1	enoyl Coenzyme A hydratase, short chain, 1, mitochondrial	8.63486	0.428543	0.00206532	0.109306
1429394_at	A130010J15Rik	RIKEN cDNA A130010J15 gene	3.74518	0.428666	0.0040954	0.127428
1424669_at	Zfyve21	zinc finger, FYVE domain containing 21	5.87288	0.428756	0.00994901	0.149452
1454808_at	Efha1	EF hand domain family A1	7.97183	0.429037	0.00501585	0.132453
1429885_at	4930431P19Rik	RIKEN cDNA 4930431P19 gene	5.44106	0.429188	0.00674138	0.140689
1451322_at	Cmbl	carboxymethylenebutenolidase-like (Pseudomonas)	7.29954	0.429248	0.000418751	0.0814267
1428833_at	4930406D14Rik	RIKEN cDNA 4930406D14 gene	6.50985	0.429517	0.00559896	0.135033
1429313_at	Ror1	receptor tyrosine kinase-like orphan receptor 1	3.3947	0.429645	0.00415055	0.127755
1418014_a_at	B4galt1	UDP-Gal:betaGlcNAc beta 1,4- galactosyltransferase, polypeptide 1	6.18171	0.429715	0.00358774	0.12559
1437279_x_at	Sdc1	syndecan 1	2.40558	0.429864	0.00163551	0.10234
1422128_at	Rpl14	ribosomal protein L14	6.17593	0.430126	0.00357777	0.12559
1437785_at	Adamts9	a disintegrin-like and metallopeptidase (reprolysin type) with thrombospondin type 1 motif, 9	5.14442	0.430591	0.00281724	0.121843
1427832_at	Tuba-rs1	tubulin alpha, related sequence 1	5.05734	0.432078	0.00212028	0.110087
1424763_at	Rsph9	radial spoke head 9 homolog (Chlamydomonas)	7.42195	0.432148	0.00425575	0.128309
1418979_at	Akr1c14	aldo-keto reductase family 1, member C14	2.78164	0.432829	0.000841666	0.0923211
1435346_at	Ccdc82	coiled-coil domain containing 82	7.21457	0.432895	0.0093961	0.148182
1425650_at	Tle4	transducin-like enhancer of split 4, homolog of Drosophila E(spl)	3.50356	0.432963	0.00799648	0.142195
1416553_at	Stra13	stimulated by retinoic acid 13	7.55863	0.433035	0.00680282	0.141046
1418750_at	Plxnb3	plexin B3	6.53664	0.43382	0.00124676	0.10234
1419456_at	Dcxr	dicarbonyl L-xylulose reductase	6.98245	0.434035	0.00315693	0.123063
1419898_s_at	Zc3h7a	zinc finger CCCH type containing 7 A	6.43676	0.434285	0.00328841	0.125019
1434195_at	Prss35	protease, serine, 35	4.43089	0.434616	0.00408005	0.127428
1444993_at	Gm7420	predicted gene 7420	4.35181	0.435415	0.00800417	0.142195
1429215_at	2310058N22Rik	RIKEN cDNA 2310058N22 gene	8.03231	0.435469	0.00381614	0.127029
1449356_at	Asb5	ankyrin repeat and SOCs box-containing 5	3.62642	0.437183	0.00243294	0.118529
1428401_at	Zcchc3	zinc finger, CCHC domain containing 3	7.23416	0.437522	0.00269071	0.120561
1457302_at	Gm17491	Predicted gene, 17491	5.57607	0.437596	0.00681668	0.141046
1419113_at	Ap1g2	adaptor protein complex AP-1, gamma 2 subunit	5.91338	0.437683	0.00230759	0.115482
1446399_at	Cdh10	cadherin 10	5.36256	0.437715	0.00374035	0.126357
1437670_x_at	Cd151	CD151 antigen	8.0928	0.4379	0.00718556	0.14139
1420994_at	B3gnt5	UDP-GlcNAc:betaGal beta-1,3-N-acetylglucosaminyltransferase 5	4.52656	0.437961	0.00920125	0.147331
1424229_at	Dyrk3	dual-specificity tyrosine-(Y)-phosphorylation regulated kinase 3	6.86056	0.438518	0.00836257	0.142736
1429118_a_at	Gin1	gypsy retrotransposon integrase 1	5.9498	0.438957	0.00947084	0.148182
1434361_at	Snx33	sorting nexin 33	5.80763	0.439211	0.00906834	0.146618
1426771_at	Tug1	taurine upregulated gene 1	7.2078	0.439719	0.00155094	0.10234
1427880_at	Uqcrq	ubiquinol-cytochrome c reductase, complex III subunit VII	4.43195	0.440727	0.00759143	0.142195
1424232_a_at	Ftsjd1	FtsJ methyltransferase domain containing 1	3.03031	0.44081	0.00959144	0.148182
1441315_s_at	Slc19a2	solute carrier family 19 (thiamine transporter), member 2	6.01678	0.441143	0.000281236	0.0814267
1438241_at	Rgma	RGM domain family, member A	6.54248	0.44118	0.00535399	0.132845
1426051_a_at	Cenpb	centromere protein B	6.63122	0.44222	0.0101651	0.149452
1450332_s_at	Fmo5	flavin containing monooxygenase 5	3.92874	0.442363	0.00461863	0.132206
1425833_a_at	Hpca	hippocalcin	9.06285	0.442604	0.00339065	0.12559
1452476_at	Cacnb2	calcium channel, voltage-dependent, beta 2 subunit	4.73328	0.44302	0.000662849	0.087698
1419397_at	Pola1	polymerase (DNA directed), alpha 1	5.55918	0.443317	0.00143291	0.10234
1456956_at	Ikzf2	IKAROS family zinc finger 2	3.38304	0.443389	0.00632398	0.137247
1431786_s_at	1190003J15Rik	RIKEN cDNA 1190003J15 gene	5.91592	0.444977	0.0102276	0.149452
1452504_s_at	Ctbs	chitobiase, di-N-acetyl-	4.15729	0.445097	0.00261765	0.120561
1423085_at	Efnb3	ephrin B3	8.98276	0.445448	0.00145416	0.10234
1449431_at	Trpc6	transient receptor potential cation channel, subfamily C, member 6	4.39657	0.446473	0.0069309	0.141073
1448592_at	Crtap	cartilage associated protein	6.51464	0.446526	0.00493477	0.132453
1453062_at	A930026I22Rik	RIKEN cDNA A930026I22 gene	7.69209	0.447188	0.00690515	0.141073
1452351_at	Parp4	poly (ADP-ribose) polymerase family, member 4	5.97876	0.447421	0.00666927	0.139874
1456941_at	Tert	telomerase reverse transcriptase	2.70345	0.447864	0.00346699	0.12559
1416318_at	Serpinb1a	serine (or cysteine) peptidase inhibitor, clade B, member 1a	6.10863	0.447932	0.00603732	0.136673
1429890_at	A930007D18Rik	RIKEN cDNA A930007D18 gene	5.27896	0.448033	0.00745959	0.141821
1427177_at	Fyco1	FYVE and coiled-coil domain containing 1	7.63666	0.44871	0.00779304	0.142195
1455443_at	Gdap1l1	ganglioside-induced differentiation-associated protein 1-like 1	7.55434	0.449179	0.0103074	0.149452
1422787_at	Fkbpl	FK506 binding protein-like	6.20697	0.449332	0.00292661	0.122339
1450146_at	Ncs1	neuronal calcium sensor 1	7.04064	0.450219	0.00605822	0.13671
1448214_at	Pdhb	pyruvate dehydrogenase (lipoamide) beta	6.43571	0.450616	0.00670246	0.140275
1452256_at	1110002N22Rik	RIKEN cDNA 1110002N22 gene	5.8522	0.450676	0.00258144	0.120561
1425621_at	Trim35	tripartite motif-containing 35	5.55649	0.451316	0.0029103	0.122339
1448350_at	Asl	argininosuccinate lyase	6.46362	0.451753	0.00506368	0.132453
1435905_at	Fam48a	family with sequence similarity 48, member A	4.27907	0.451847	0.00282789	0.121843
1453886_a_at	Slc25a26	solute carrier family 25 (mitochondrial carrier, phosphate carrier), member 26	5.62176	0.452191	0.0062622	0.137088
1418279_a_at	Akap1	A kinase (PRKA) anchor protein 1	5.52697	0.45355	0.0059624	0.136601
1434428_at	D330028D13Rik	RIKEN cDNA D330028D13 gene	4.78348	0.453619	0.00135081	0.10234
1448259_at	Fstl1	follistatin-like 1	7.59052	0.45364	0.00169042	0.10235
1435696_s_at	Srek1ip1	splicing regulatory glutamine/lysine-rich protein 1interacting protein 1	7.22272	0.453935	0.00401537	0.127428
1427182_s_at	D18Ertd653e	DNA segment, Chr 18, ERATO Doi 653, expressed	4.39781	0.454452	0.00473986	0.132453
1455250_at	Sh3bp4	SH3-domain binding protein 4	5.67228	0.45447	0.00123393	0.10234
1421216_a_at	Ids	iduronate 2-sulfatase	5.36429	0.455007	0.0102647	0.149452
1417694_at	Gab1	growth factor receptor bound protein 2-associated protein 1	7.2534	0.45614	0.00152514	0.10234
1418454_at	Mfap5	microfibrillar associated protein 5	3.39621	0.456437	0.0103102	0.149452
1450941_at	Sdcbp	syndecan binding protein	7.58003	0.458088	0.00750892	0.141821
1453293_a_at	2810408A11Rik	RIKEN cDNA 2810408A11 gene	3.52204	0.458227	0.0036534	0.12559
1431833_a_at	Hmgcs2	3-hydroxy-3-methylglutaryl-Coenzyme A synthase 2	5.74841	0.458592	0.00598845	0.136673
1436375_at	Srbd1	S1 RNA binding domain 1	6.555	0.458884	0.00859897	0.143774
1456682_at	Lonrf2	LON peptidase N-terminal domain and ring finger 2	4.61605	0.459075	0.00962584	0.148182
1425701_a_at	Rgs3	regulator of G-protein signaling 3	5.97626	0.459303	0.00527095	0.132845
1425405_a_at	Adar	adenosine deaminase, RNA-specific	6.64713	0.45938	0.00122784	0.10234
1418709_at	Cox7a1	cytochrome c oxidase, subunit VIIa 1	5.279	0.459685	0.000365449	0.0814267
1419905_s_at	Hpgd	hydroxyprostaglandin dehydrogenase 15 (NAD)	5.916	0.459692	0.00441807	0.129842
1417335_at	Sult2b1	sulfotransferase family, cytosolic, 2B, member 1	7.17998	0.459972	0.0101088	0.149452
1438871_at	LOC100503146	uncharacterized LOC100503146	4.73109	0.459988	0.00432173	0.129502
1455688_at	Ddr2	discoidin domain receptor family, member 2	5.75262	0.460046	0.00864945	0.143796
1455184_at	Mob1b	MOB kinase activator 1B	6.80331	0.460511	0.0060052	0.136673
1452847_at	Gatsl3	GATS protein-like 3	5.92814	0.460897	0.00379124	0.12669
1424178_at	Tmem38a	transmembrane protein 38A	6.95393	0.461093	0.0103032	0.149452
1419423_at	Stab2	stabilin 2	4.7823	0.461163	0.0101618	0.149452
1457185_at	Zfp111	zinc finger protein 111	4.63101	0.461193	0.0100943	0.149452
1457889_at	AU014972	expressed sequence AU014972	4.72943	0.461591	0.00335552	0.12559
1417883_at	Gstt2	glutathione S-transferase, theta 2	5.08633	0.461874	0.0100934	0.149452
1417398_at	Rras2	related RAS viral (r-ras) oncogene homolog 2	6.26435	0.461979	0.00738919	0.141821
1426110_a_at	Lpar1	lysophosphatidic acid receptor 1	4.96706	0.462193	0.00671884	0.140418
1446282_at	LOC626082	uncharacterized LOC626082	5.3755	0.462362	0.00876349	0.144548
1457243_at	Tmem219	Transmembrane protein 219	5.46278	0.462397	0.0051823	0.132453
1454003_at	Afg3l2	AFG3(ATPase family gene 3)-like 2 (yeast)	4.73117	0.462949	0.000604102	0.0854179
1421896_at	Elk1	ELK1, member of ETS oncogene family	4.69219	0.462985	0.00352428	0.12559
1424451_at	Acaa1b	acetyl-Coenzyme A acyltransferase 1B	4.29697	0.463163	0.00307353	0.123063
1435562_at	Pdzd8	PDZ domain containing 8	6.53796	0.463352	0.00322522	0.124222
1457543_at	Nsun7	NOL1/NOP2/Sun domain family, member 7	5.41308	0.463936	0.00151103	0.10234
1419559_at	Cyp4f14	cytochrome P450, family 4, subfamily f, polypeptide 14	5.74789	0.464132	0.00335714	0.12559
1438272_at	Csmd3	CUB and Sushi multiple domains 3	7.35196	0.464387	0.00629739	0.137247
1424605_at	Pcsk5	proprotein convertase subtilisin/kexin type 5	3.41323	0.464476	0.00637559	0.137247
1421811_at	Thbs1 /// X99384	thrombospondin 1 /// cDNA sequence X99384	3.21394	0.464624	0.00819305	0.142268
1419501_at	Polk	polymerase (DNA directed), kappa	4.3159	0.464727	0.00576339	0.13611
1458393_at	Srr	serine racemase	5.44824	0.464794	0.00383223	0.127277
1425396_a_at	Lck	lymphocyte protein tyrosine kinase	5.12975	0.465236	0.00279951	0.121843
1433169_at	5830456J23Rik	RIKEN cDNA 5830456J23 gene	5.99412	0.466046	0.00518491	0.132453
1439154_at	Nup98	nucleoporin 98	6.99647	0.466069	0.00261241	0.120561
1455202_at	Maneal	mannosidase, endo-alpha-like	7.74485	0.466298	0.00505897	0.132453
1418590_at	Kpna6	karyopherin (importin) alpha 6	5.03566	0.46684	0.0061749	0.137012
1451808_at	Kcnj4	potassium inwardly-rectifying channel, subfamily J, member 4	8.22643	0.466972	0.00737501	0.141821
1418472_at	Aspa	aspartoacylase	8.00157	0.467982	0.00937237	0.148182
1420731_a_at	Csrp2	cysteine and glycine-rich protein 2	6.14925	0.46918	0.00594883	0.136601
1427163_at	Ubr2	ubiquitin protein ligase E3 component n-recognin 2	5.34586	0.46987	0.00428794	0.128752
1428083_at	Neat1	nuclear paraspeckle assembly transcript 1 (non-protein coding)	9.11675	0.47027	0.00204291	0.109306
1452598_at	Gins1	GINS complex subunit 1 (Psf1 homolog)	5.27447	0.470551	0.00559554	0.135033
1424406_at	Bcl2l13	BCL2-like 13 (apoptosis facilitator)	6.59758	0.470694	0.00821298	0.142268
1424265_at	Npl	N-acetylneuraminate pyruvate lyase	6.19385	0.470807	0.000750289	0.0919917
1422847_a_at	Prkcd	protein kinase C, delta	5.36146	0.471198	0.00474569	0.132453
1439772_at	D1Bwg0212e	DNA segment, Chr 1, Brigham & Women's Genetics 0212 expressed	7.06485	0.471606	0.00436528	0.12975
1416630_at	Id3	inhibitor of DNA binding 3	8.44135	0.471709	0.00548197	0.134203
1440691_at	Cyp2j6	cytochrome P450, family 2, subfamily j, polypeptide 6	5.8966	0.471961	0.0101323	0.149452
1422710_a_at	Cacna1h	calcium channel, voltage-dependent, T type, alpha 1H subunit	7.79789	0.472522	0.00514726	0.132453
1458343_x_at	Med6	mediator of RNA polymerase II transcription, subunit 6 homolog (yeast)	5.96	0.473374	0.00326049	0.124484
1418754_at	Adcy8	adenylate cyclase 8	6.3803	0.47344	0.00445073	0.130186
1421938_at	Serhl	serine hydrolase-like	5.58745	0.473814	0.00841784	0.142803
1430746_at	1110050P16Rik	RIKEN cDNA 1110050P16 gene	4.33845	0.474155	0.00627685	0.137088
1418876_at	Foxd1	forkhead box D1	4.90524	0.474429	0.00264928	0.120561
1434729_at	Zc4h2	zinc finger, C4H2 domain containing	7.63657	0.474769	0.000579939	0.0837026
1450997_at	Stk17b	serine/threonine kinase 17b (apoptosis-inducing)	5.90231	0.474881	0.00868455	0.144054
1429163_at	Dchs1	dachsous 1 (Drosophila)	6.22365	0.475047	0.0103623	0.149704
1422309_a_at	Flad1 /// Lenep	RFad1, flavin adenine dinucleotide synthetase, homolog (yeast) /// lens epithelial protein	5.64163	0.475516	0.00117102	0.101348
1426760_at	Ipo8	importin 8	8.71072	0.475549	0.00238231	0.117621
1419271_at	Pax6	paired box gene 6	5.67413	0.475632	0.0059348	0.136601
1452356_at	Iqcc	IQ motif containing C	6.49839	0.476242	0.00636839	0.137247
1456634_at	9830001H06Rik	RIKEN cDNA 9830001H06 gene	5.45026	0.476882	0.00308054	0.123063
1424369_at	Psmf1	proteasome (prosome, macropain) inhibitor subunit 1	6.0066	0.477443	0.00508918	0.132453
1436197_at	Cdc42bpg	CDC42 binding protein kinase gamma (DMPK-like)	5.98204	0.47772	0.000314435	0.0814267
1428896_at	Pdgfrl	platelet-derived growth factor receptor-like	4.72405	0.477787	0.00402734	0.127428
1460574_at	Fat4	FAT tumor suppressor homolog 4 (Drosophila)	5.90546	0.478164	0.00240158	0.117782
1418293_at	Ifit2	interferon-induced protein with tetratricopeptide repeats 2	6.34454	0.478226	0.00497818	0.132453
1449588_at	Abca4	ATP-binding cassette, sub-family A (ABC1), member 4	5.70031	0.478412	0.00762587	0.142195
1416968_a_at	Hsd3b7	hydroxy-delta-5-steroid dehydrogenase, 3 beta- and steroid delta-isomerase 7	6.30206	0.478631	0.00590432	0.136601
1418200_at	Zbtb48	zinc finger and BTB domain containing 48	6.19754	0.478845	0.00787459	0.142195
1441989_at	Bnip2	BCL2/adenovirus E1B interacting protein 2	7.05861	0.479221	0.00147483	0.10234
1426503_a_at	Rnf121	ring finger protein 121	6.26693	0.479547	0.00354964	0.12559
1436372_a_at	Pdxdc1	pyridoxal-dependent decarboxylase domain containing 1	6.36234	0.479818	0.00152232	0.10234
1450468_at	Myoc	myocilin	7.95426	0.479823	0.000685444	0.0884643
1440316_at	Zfp865	zinc finger protein 865	5.90229	0.479926	0.00330925	0.125487
1450094_at	Ranbp17	RAN binding protein 17	4.56727	0.479951	0.0062206	0.137012
1436555_at	Slc7a2	solute carrier family 7 (cationic amino acid transporter, y+ system), member 2	6.90199	0.480323	0.000878472	0.0923211
1449859_at	Golt1b	golgi transport 1 homolog B (S. cerevisiae)	5.97453	0.480468	0.00222042	0.112387
1434048_at	4930471M23Rik	RIKEN cDNA 4930471M23 gene	6.7969	0.480515	0.00716006	0.14139
1426873_s_at	Jup	junction plakoglobin	6.25896	0.480518	0.00741239	0.141821
1455768_at	Npc2	Niemann Pick type C2	6.01245	0.480809	0.0020629	0.109306
1439839_at	D130051D11Rik	RIKEN cDNA D130051D11 gene	5.70153	0.48267	0.00824845	0.142268
1453321_at	Fndc1	fibronectin type III domain containing 1	5.48157	0.483489	0.00263323	0.120561
1417796_at	Gps2	G protein pathway suppressor 2	6.55546	0.48363	0.00662355	0.139262
1416821_at	Dgcr14	DiGeorge syndrome critical region gene 14	6.50512	0.484141	0.00405209	0.127428
1435469_at	Qsox2	quiescin Q6 sulfhydryl oxidase 2	7.33559	0.484398	0.00175121	0.103568
1425436_x_at	Klra3 /// Klra9 /// LOC100862410 /// LOC100862437	killer cell lectin-like receptor, subfamily A, member 3 /// killer cell lectin-like receptor subfamily A, member 9 /// killer cell lectin-like receptor 8-like /// killer cell lectin-like receptor 3-like	4.13843	0.484687	0.00164618	0.10234
1427007_at	Sash3	SAM and SH3 domain containing 3	5.69784	0.485102	0.00188289	0.107733
1423596_at	Nek6	NIMA (never in mitosis gene a)-related expressed kinase 6	7.38004	0.48525	0.0028627	0.122339
1428499_at	2900056M20Rik	RIKEN cDNA 2900056M20 gene	7.27968	0.485293	0.00120152	0.102185
1416424_at	Plin3	perilipin 3	6.74592	0.485317	0.00147479	0.10234
1435941_at	Rhbdl3	rhomboid, veinlet-like 3 (Drosophila)	7.35361	0.485395	0.00557155	0.135033
1424723_s_at	Cstf3	cleavage stimulation factor, 3' pre-RNA, subunit 3	8.73575	0.485588	0.00571556	0.136084
1431893_a_at	Pdss1	prenyl (solanesyl) diphosphate synthase, subunit 1	5.6525	0.485713	0.000437127	0.0814267
1450576_a_at	Sf3a2	splicing factor 3a, subunit 2	5.53364	0.486073	0.00410969	0.127428
1435812_at	Unc50	unc-50 homolog (C. elegans)	6.14075	0.486853	0.00433089	0.129513
1439748_at	Dpp6	dipeptidylpeptidase 6	9.82489	0.487247	0.000304529	0.0814267
1425520_a_at	Dhdds	dehydrodolichyl diphosphate synthase	6.61608	0.487954	0.00883461	0.14543
1423790_at	Dap	death-associated protein	6.7212	0.488035	0.00700812	0.141247
1423012_at	Syt7	synaptotagmin VII	5.31652	0.488166	0.00156842	0.10234
1420629_a_at	Dnaja3	DnaJ (Hsp40) homolog, subfamily A, member 3	5.98765	0.488635	0.0057275	0.136084
1456052_at	Cdkl3	cyclin-dependent kinase-like 3	3.93788	0.489286	0.00536768	0.132845
1429218_at	Det1	de-etiolated homolog 1 (Arabidopsis)	5.87709	0.489539	0.00199866	0.109306
1427481_a_at	Atp1a3	ATPase, Na+/K+ transporting, alpha 3 polypeptide	8.83843	0.490009	0.00130309	0.10234
1452264_at	Tenc1	tensin like C1 domain-containing phosphatase	6.59574	0.490415	0.00284048	0.121843
1416030_a_at	Mcm7	minichromosome maintenance deficient 7 (S. cerevisiae)	5.87862	0.490499	0.00300503	0.123063
1429879_at	0610037L13Rik	RIKEN cDNA 0610037L13 gene	7.22396	0.491429	0.00194237	0.10825
1434171_at	Zfp874a	zinc finger protein 874a	5.54124	0.491453	0.00920255	0.147331
1425505_at	Mylk	myosin, light polypeptide kinase	7.41663	0.491468	0.00156973	0.10234
1458838_at	4732468M13Rik	RIKEN cDNA 4732468M13 gene	4.38402	0.491697	0.00393225	0.127428
1460193_at	St13	suppression of tumorigenicity 13	8.02343	0.491911	0.00832252	0.142383
1426009_a_at	Pip5k1a	phosphatidylinositol-4-phosphate 5-kinase, type 1 alpha	8.72031	0.492128	0.00580522	0.136489
1423380_s_at	Nfatc4	nuclear factor of activated T cells, cytoplasmic, calcineurin dependent 4	5.65499	0.492314	0.00538132	0.132845
1436469_at	Brd7	bromodomain containing 7	3.96903	0.493018	0.00613354	0.137012
1455275_at	E530001K10Rik	RIKEN cDNA E530001K10 gene	5.79248	0.493366	0.00251614	0.120222
1445576_at	Rsph10b2	radial spoke head 10 homolog B (Chlamydomonas)	5.52803	0.493707	0.0016463	0.10234
1440303_at	Slc7a6os	Solute carrier family 7, member 6 opposite strand	4.53845	0.493798	0.00609751	0.137012
1426285_at	Lama2	laminin, alpha 2	6.99592	0.494607	0.00829129	0.142268
1416014_at	Abce1	ATP-binding cassette, sub-family E (OABP), member 1	7.866	0.494874	0.00208624	0.109625
1455108_at	Eif4e2	eukaryotic translation initiation factor 4E member 2	7.53942	0.495873	0.00926993	0.147697
1438936_s_at	Ang	angiogenin, ribonuclease, RNase A family, 5	7.69932	0.496545	0.00517061	0.132453
1419376_at	Fibin	fin bud initiation factor homolog (zebrafish)	4.66308	0.496833	0.00283866	0.121843
1440273_at	Gm20033	predicted gene, 20033	6.96269	0.497483	0.000280128	0.0814267
1452980_at	2810468N07Rik	RIKEN cDNA 2810468N07 gene	7.85506	0.497725	0.00149817	0.10234
1434608_at	Ddx52	DEAD (Asp-Glu-Ala-Asp) box polypeptide 52	6.544	0.498259	0.00419866	0.127893
1434387_at	Itfg3	integrin alpha FG-GAP repeat containing 3	6.46942	0.498313	0.00310523	0.123063
1415975_at	Carhsp1	calcium regulated heat stable protein 1	7.43988	0.498601	0.00270364	0.120561
1420799_at	Ntsr1	neurotensin receptor 1	5.98768	0.498647	0.00459962	0.131977
1424981_at	Nln	neurolysin (metallopeptidase M3 family)	4.90239	0.499319	0.00712148	0.14139
1420356_at	Ninj2	ninjurin 2	5.84688	0.500006	0.0006687	0.087698
1451969_s_at	Parp3	poly (ADP-ribose) polymerase family, member 3	5.56123	0.50062	0.00862905	0.143774
1448996_at	Rom1	rod outer segment membrane protein 1	5.31387	0.500955	0.00163051	0.10234
1448802_at	Nufip1	nuclear fragile X mental retardation protein interacting protein 1	7.1294	0.501169	0.00301058	0.123063
1448134_at	X99384	cDNA sequence X99384	6.69976	0.501221	0.000563393	0.0837026
1423048_a_at	Tollip	toll interacting protein	5.85722	0.501501	0.00410897	0.127428
1418639_at	Sftpc	surfactant associated protein C	5.53687	0.501857	0.00646916	0.138191
1437698_at	Myo5b	myosin VB	6.62344	0.502473	0.00160452	0.10234
1422437_at	Col5a2	collagen, type V, alpha 2	5.69135	0.502745	0.00351673	0.12559
1429212_a_at	Lrrc51	leucine rich repeat containing 51	5.9577	0.503471	0.00142331	0.10234
1423912_at	Aspscr1	alveolar soft part sarcoma chromosome region, candidate 1 (human)	7.48344	0.503641	0.00799172	0.142195
1422151_at	Gatsl2	GATS protein-like 2	4.78294	0.503697	0.00227277	0.114518
1440787_s_at	Bbs10	Bardet-Biedl syndrome 10 (human)	5.62004	0.50415	0.00569415	0.136003
1435603_at	Sned1	sushi, nidogen and EGF-like domains 1	6.72432	0.504941	0.00345185	0.12559
1427945_at	Dpyd	dihydropyrimidine dehydrogenase	4.13682	0.505024	0.000280024	0.0814267
1418592_at	Dnaja4	DnaJ (Hsp40) homolog, subfamily A, member 4	7.34705	0.505095	0.00112954	0.10077
1420140_at	Mepce	methylphosphate capping enzyme	4.45802	0.505486	0.0026598	0.120561
1449275_at	Mettl21a	methyltransferase like 21A	6.31498	0.50565	0.0100413	0.149452
1436447_at	A630026N12Rik	RIKEN cDNA A630026N12 gene	6.18918	0.506044	0.000541575	0.0837026
1452714_at	Tanc1	tetratricopeptide repeat, ankyrin repeat and coiled-coil containing 1	7.70976	0.506595	0.00395561	0.127428
1433795_at	Tgfbr3	transforming growth factor, beta receptor III	7.84517	0.507753	0.00261813	0.120561
1459651_s_at	Nup54	nucleoporin 54	7.33375	0.508621	0.00582581	0.136489
1439185_x_at	Mavs	mitochondrial antiviral signaling protein	4.63246	0.508954	0.00295302	0.122339
1454852_at	Sp1	trans-acting transcription factor 1	7.93867	0.50902	0.00472157	0.132453
1450959_at	D930014E17Rik	RIKEN cDNA D930014E17 gene	6.02581	0.509485	0.00246812	0.11915
1424932_at	Egfr	epidermal growth factor receptor	4.69452	0.509525	0.00685676	0.141046
1446302_at	Ccbl1	Cysteine conjugate-beta lyase 1	4.34218	0.509572	0.00278237	0.121475
1432057_a_at	Prdm5	PR domain containing 5	5.78569	0.510118	0.0021587	0.111052
1441779_at	9530006C21Rik	RIKEN cDNA 9530006C21 gene	4.65266	0.510712	0.00466993	0.132453
1449054_a_at	Pcbp4	poly(rC) binding protein 4	8.26797	0.510814	0.00378446	0.12669
1419309_at	Pdpn	podoplanin	7.59688	0.510823	0.000984146	0.0969565
1452021_a_at	Hes6	hairy and enhancer of split 6 (Drosophila)	5.86491	0.51091	0.00313936	0.123063
1423946_at	Pdlim2	PDZ and LIM domain 2	7.99123	0.512281	0.000868587	0.0923211
1435717_at	Slc30a7	solute carrier family 30 (zinc transporter), member 7	7.56866	0.513953	0.00168241	0.10234
1448026_at	Chd7	chromodomain helicase DNA binding protein 7	5.79207	0.514379	0.000411279	0.0814267
1448124_at	Gusb	glucuronidase, beta	6.3323	0.514852	0.00133569	0.10234
1422540_at	Fbln1	fibulin 1	5.69262	0.515341	0.00140855	0.10234
1417987_at	Btd	biotinidase	6.41325	0.515514	0.00086559	0.0923211
1418794_at	Cds2	CDP-diacylglycerol synthase (phosphatidate cytidylyltransferase) 2	6.7912	0.515956	0.00182943	0.106389
1428598_at	Tbc1d7	TBC1 domain family, member 7	7.64541	0.516555	0.00205117	0.109306
1433361_at	4930527F18Rik	RIKEN cDNA 4930527F18 gene	3.96749	0.51734	0.000846495	0.0923211
1429665_at	Haus6	HAUS augmin-like complex, subunit 6	4.22246	0.518103	0.00364837	0.12559
1430112_at	Wdr66	WD repeat domain 66	4.94566	0.518201	0.00507335	0.132453
1460045_at	Cdh7	cadherin 7, type 2	5.62622	0.519378	0.00270803	0.120561
1426600_at	Slc2a1	solute carrier family 2 (facilitated glucose transporter), member 1	8.80701	0.519955	0.00479205	0.132453
1454510_at	2900034C19Rik	RIKEN cDNA 2900034C19 gene	6.84802	0.520711	0.000427709	0.0814267
1452170_at	Chpf2	chondroitin polymerizing factor 2	6.07229	0.520714	0.00417719	0.127893
1442662_at	Tmem167	transmembrane protein 167	4.65387	0.521201	0.000436057	0.0814267
1438689_at	Zfp784	zinc finger protein 784	6.23412	0.52287	0.00253146	0.120222
1416981_at	Foxo1	forkhead box O1	7.48258	0.523202	0.000333749	0.0814267
1437579_at	Nek2	NIMA (never in mitosis gene a)-related expressed kinase 2	5.65342	0.523203	0.00159988	0.10234
1460330_at	Anxa3	annexin A3	7.56176	0.523213	0.00113658	0.10077
1434353_at	Sfmbt2	Scm-like with four mbt domains 2	4.83964	0.523303	0.00121696	0.102315
1460044_at	Onecut2	one cut domain, family member 2	2.90227	0.52347	0.000802879	0.0921593
1434506_at	Arid2	AT rich interactive domain 2 (ARID, RFX-like)	7.02621	0.523836	0.00077304	0.0921593
1417741_at	Pygl	liver glycogen phosphorylase	4.7188	0.524068	0.00204553	0.109306
1424156_at	Rbl1	retinoblastoma-like 1 (p107)	4.64648	0.524282	0.00262911	0.120561
1416289_at	Plod1	procollagen-lysine, 2-oxoglutarate 5-dioxygenase 1	6.03354	0.524859	0.00294009	0.122339
1435340_at	Kdm4a	lysine (K)-specific demethylase 4A	7.18535	0.525302	0.00173287	0.103568
1437537_at	Casp9	caspase 9	7.20688	0.525865	0.00156698	0.10234
1453562_a_at	Nmral1	NmrA-like family domain containing 1	6.32414	0.526157	0.00428788	0.128752
1420670_at	Arnt2	aryl hydrocarbon receptor nuclear translocator 2	4.08874	0.526394	0.00306924	0.123063
1418674_at	Osmr	oncostatin M receptor	5.47039	0.526474	0.00321893	0.124222
1439942_at	Prep	prolyl endopeptidase	5.66508	0.527394	0.00254123	0.120222
1432547_at	C030005H24Rik	RIKEN cDNA C030005H24 gene	4.56136	0.527485	0.00309725	0.123063
1444397_at	Spef1	sperm flagellar 1	3.16532	0.528447	0.000567557	0.0837026
1436187_at	1110054M08Rik	RIKEN cDNA 1110054M08 gene	6.34439	0.529973	0.00197886	0.109174
1448694_at	Jun	Jun oncogene	8.19545	0.530182	0.000346559	0.0814267
1422804_at	Serpinb6b	serine (or cysteine) peptidase inhibitor, clade B, member 6b	3.17321	0.53032	0.00572633	0.136084
1457456_at	Map3k10	mitogen-activated protein kinase kinase kinase 10	7.53538	0.530775	0.00161671	0.10234
1417460_at	Ifitm2 /// LOC631287	interferon induced transmembrane protein 2 /// interferon-induced transmembrane protein 2-like	7.58293	0.531375	0.00263958	0.120561
1424526_a_at	Tgds	TDP-glucose 4,6-dehydratase	6.09087	0.532184	0.00692949	0.141073
1429727_at	Slc16a9	solute carrier family 16 (monocarboxylic acid transporters), member 9	5.08313	0.53369	0.00477496	0.132453
1435868_at	Ankrd13c	ankyrin repeat domain 13c	4.8903	0.534425	0.00228903	0.114944
1434797_at	Kirrel	kin of IRRE like (Drosophila)	5.19562	0.535085	0.00107479	0.100006
1420927_at	St6gal1	beta galactoside alpha 2,6 sialyltransferase 1	4.48028	0.535118	0.00171205	0.102814
1445191_at	Exd1	exonuclease 3'-5' domain containing 1	3.32685	0.535538	0.00151378	0.10234
1453531_at	Zfp248	zinc finger protein 248	4.11581	0.535736	0.000320064	0.0814267
1440671_at	A130012E19Rik	RIKEN cDNA A130012E19 gene	5.06388	0.537331	0.00361869	0.12559
1435044_at	Ebf4	early B cell factor 4	5.75007	0.538047	0.00166406	0.10234
1416803_at	Fkbp7	FK506 binding protein 7	5.97671	0.538108	0.00599461	0.136673
1444396_at	Trp53inp2	Transformation related protein 53 inducible nuclear protein 2	4.90986	0.538438	0.00713044	0.14139
1421217_a_at	Lgals9	lectin, galactose binding, soluble 9	5.69392	0.539074	0.00478515	0.132453
1459958_at	Rsrc1	arginine/serine-rich coiled-coil 1	4.60163	0.539227	0.00193036	0.10825
1418727_at	Nup155	nucleoporin 155	5.67286	0.539371	0.00484486	0.132453
1427373_at	Amigo1	adhesion molecule with Ig like domain 1	7.21651	0.539837	0.000609589	0.0854179
1416656_at	Clic1	chloride intracellular channel 1	7.02166	0.539859	0.000804428	0.0921593
1436851_at	Pkn1 /// Ptger1	protein kinase N1 /// prostaglandin E receptor 1 (subtype EP1)	6.29661	0.540028	0.00603832	0.136673
1426847_at	Sirt4	sirtuin 4 (silent mating type information regulation 2 homolog) 4 (S. cerevisiae)	5.92666	0.540624	0.00272047	0.120561
1421360_at	Inpp4a	inositol polyphosphate-4-phosphatase, type I	5.68887	0.540783	0.00403043	0.127428
1439945_at	Zfp449	zinc finger protein 449	5.40597	0.540902	0.00112001	0.10077
1457291_at	Gm19835	predicted gene, 19835	4.41926	0.541357	0.0037928	0.12669
1424987_at	5430435G22Rik	RIKEN cDNA 5430435G22 gene	6.09535	0.54226	0.00574699	0.136084
1429759_at	Rps6ka6	ribosomal protein S6 kinase polypeptide 6	5.17791	0.543736	0.00412443	0.127428
1460351_at	Gm12854 /// S100a11	predicted gene 12854 /// S100 calcium binding protein A11 (calgizzarin)	7.59563	0.543946	0.000670441	0.087698
1419756_at	Dgkg	diacylglycerol kinase, gamma	5.96992	0.543997	0.00354878	0.12559
1418345_at	BC096441 /// Tnfsf13	cDNA sequence BC096441 /// tumor necrosis factor (ligand) superfamily, member 13	6.57237	0.544089	0.00655591	0.139088
1417263_at	Ptgs2	prostaglandin-endoperoxide synthase 2	4.86948	0.5448	0.00715956	0.14139
1428144_at	Lrwd1	leucine-rich repeats and WD repeat domain containing 1	6.52243	0.545031	0.00394505	0.127428
1437663_at	Pigv	phosphatidylinositol glycan anchor biosynthesis, class V	5.93216	0.545199	0.00393494	0.127428
1450699_at	Selenbp1	selenium binding protein 1	6.69492	0.545515	0.0041298	0.127428
1423607_at	Lum	lumican	5.91111	0.546366	0.000488242	0.0837026
1426206_at	Robo4	roundabout homolog 4 (Drosophila)	5.81902	0.549007	0.00133533	0.10234
1454656_at	Spata13	spermatogenesis associated 13	5.65357	0.549091	9.93466e-05	0.0814267
1417777_at	Ptgr1	prostaglandin reductase 1	5.50224	0.54991	0.00478417	0.132453
1449092_at	Ppm1d	protein phosphatase 1D magnesium-dependent, delta isoform	5.38545	0.55026	0.00213173	0.110087
1453418_at	Col24a1	collagen, type XXIV, alpha 1	3.42221	0.550604	0.00487996	0.132453
1455051_at	Rnf31	ring finger protein 31	6.71956	0.550611	0.00344645	0.12559
1430808_at	Tbc1d5	TBC1 domain family, member 5	5.30004	0.551137	0.000268622	0.0814267
1427183_at	Efemp1	epidermal growth factor-containing fibulin-like extracellular matrix protein 1	6.34769	0.551683	0.00949339	0.148182
1451194_at	Aldob	aldolase B, fructose-bisphosphate	6.06633	0.551691	0.00976132	0.148982
1423860_at	Ptgds	prostaglandin D2 synthase (brain)	12.6382	0.551816	0.000317624	0.0814267
1417018_at	Efemp2	epidermal growth factor-containing fibulin-like extracellular matrix protein 2	6.97562	0.551923	0.000545488	0.0837026
1426947_x_at	Col6a2	collagen, type VI, alpha 2	6.9637	0.551972	0.000726724	0.091387
1456884_at	6820445E23Rik	RIKEN cDNA 6820445E23 gene	6.22278	0.552306	0.0101506	0.149452
1454999_at	Phf21b	PHD finger protein 21B	5.62564	0.552575	0.00139444	0.10234
1452290_at	Tmem106b	transmembrane protein 106B	6.22528	0.55262	0.00282817	0.121843
1416274_at	Ctns	cystinosis, nephropathic	5.7191	0.554803	0.000970474	0.0969565
1424426_at	Mtap	methylthioadenosine phosphorylase	5.15991	0.555899	0.0102866	0.149452
1423516_a_at	Nid2	nidogen 2	4.5472	0.556307	0.00870647	0.144175
1443858_at	Trim12c /// Trim5	tripartite motif-containing 12C /// tripartite motif-containing 5	2.993	0.556422	0.00159794	0.10234
1437939_s_at	Ctsc	cathepsin C	2.79296	0.556459	0.000194949	0.0814267
1428727_at	Cep192	centrosomal protein 192	5.74035	0.556647	0.00632312	0.137247
1443466_s_at	Polr3b	polymerase (RNA) III (DNA directed) polypeptide B	6.28994	0.55684	0.00261734	0.120561
1445380_at	A230072C01Rik	RIKEN cDNA A230072C01 gene	5.95087	0.557243	0.00109433	0.100006
1450381_a_at	Bcl6	B cell leukemia/lymphoma 6	5.43433	0.55847	0.000515916	0.0837026
1430173_x_at	Cyp4f16	cytochrome P450, family 4, subfamily f, polypeptide 16	4.36471	0.558747	0.000626445	0.0861391
1448999_at	Trappc5	trafficking protein particle complex 5	7.10933	0.559384	0.000774119	0.0921593
1458033_at	Ubr1	Ubiquitin protein ligase E3 component n-recognin 1	5.24328	0.56016	0.000781891	0.0921593
1456532_at	Pdgfd	platelet-derived growth factor, D polypeptide	4.03583	0.560635	0.00492636	0.132453
1451986_s_at	Lrrk1	leucine-rich repeat kinase 1	5.01094	0.561447	0.0030222	0.123063
1421527_at	Epha6	Eph receptor A6	5.28584	0.563841	0.00946677	0.148182
1451489_at	Slc25a35	solute carrier family 25, member 35	5.63197	0.565075	0.00505399	0.132453
1448607_at	Nampt	nicotinamide phosphoribosyltransferase	4.01537	0.565745	0.00267509	0.120561
1460227_at	Timp1	tissue inhibitor of metalloproteinase 1	4.34242	0.566198	0.00350225	0.12559
1422874_at	Acrbp	proacrosin binding protein	4.19088	0.568377	0.00341195	0.12559
1459735_at	Fkbp15	FK506 binding protein 15	4.7511	0.57008	0.00134218	0.10234
1418881_at	Necab2	N-terminal EF-hand calcium binding protein 2	8.54965	0.570869	0.00207323	0.109331
1431265_at	Zfp28	zinc finger protein 28	3.40827	0.571065	0.00392252	0.127428
1417644_at	Sspn	sarcospan	7.26484	0.571237	0.000866156	0.0923211
1416316_at	Slc27a2	solute carrier family 27 (fatty acid transporter), member 2	6.28612	0.571709	0.00134963	0.10234
1424671_at	Plekhf1	pleckstrin homology domain containing, family F (with FYVE domain) member 1	6.22714	0.572246	0.00185579	0.107497
1439825_at	Dtx3l	deltex 3-like (Drosophila)	5.56355	0.573963	0.00855321	0.143774
1450044_at	Fzd7	frizzled homolog 7 (Drosophila)	5.63089	0.576036	0.0029144	0.122339
1457827_at	Arsj	arylsulfatase J	3.85263	0.578086	0.000362808	0.0814267
1434296_at	Zfp961	zinc finger protein 961	6.39681	0.578475	0.00212372	0.110087
1452330_a_at	Mxra8	matrix-remodelling associated 8	6.60409	0.578895	0.00221405	0.112387
1455778_at	Zfp192	zinc finger protein 192	7.56614	0.57977	0.000274059	0.0814267
1441128_at	2900016J10Rik	RIKEN cDNA 2900016J10 gene	5.48552	0.580495	0.00560763	0.135033
1448792_a_at	Cyp2f2	cytochrome P450, family 2, subfamily f, polypeptide 2	3.52456	0.58054	0.00766512	0.142195
1449388_at	Thbs4	thrombospondin 4	5.85929	0.5814	0.00121312	0.102315
1425603_at	Tmem176a	transmembrane protein 176A	6.00026	0.582275	0.0047063	0.132453
1457571_at	Zfp68	zinc finger protein 68	5.39935	0.583513	0.000740265	0.0919917
1450506_a_at	Aen	apoptosis enhancing nuclease	5.24006	0.583779	0.00017503	0.0814267
1435119_at	Gm19439	predicted gene, 19439	6.73663	0.58545	0.00530878	0.132845
1448600_s_at	Vav3	vav 3 oncogene	5.6078	0.586001	0.00182659	0.106389
1425061_at	Wasf3	WAS protein family, member 3	6.60622	0.586022	0.00140332	0.10234
1443921_at	Ranbp3l	RAN binding protein 3-like	5.9658	0.586135	0.00460167	0.131977
1418476_at	Crlf1	cytokine receptor-like factor 1	6.43655	0.587195	0.0020369	0.109306
1424859_at	Homer3	homer homolog 3 (Drosophila)	5.1557	0.587272	0.000833864	0.0923211
1433525_at	Ednra	endothelin receptor type A	5.55293	0.587345	0.000160281	0.0814267
1425027_s_at	Sft2d2	SFT2 domain containing 2	4.44817	0.587368	0.00364796	0.12559
1421026_at	Gna12	guanine nucleotide binding protein, alpha 12	5.24703	0.587508	0.00744706	0.141821
1422135_at	Zfp146	zinc finger protein 146	4.25935	0.588957	0.00058028	0.0837026
1429361_at	Pmch	pro-melanin-concentrating hormone	4.97539	0.589796	0.00761889	0.142195
1417013_at	Hspb8	heat shock protein 8	6.76109	0.590228	0.000251185	0.0814267
1417153_at	Nacc2	nucleus accumbens associated 2, BEN and BTB (POZ) domain containing	6.13756	0.590706	0.0103702	0.149704
1417956_at	Cidea	cell death-inducing DNA fragmentation factor, alpha subunit-like effector A	5.77763	0.59202	0.000540921	0.0837026
1417178_at	Gipc2	GIPC PDZ domain containing family, member 2	5.94247	0.593295	0.00392262	0.127428
1453277_at	3021401N23Rik	RIKEN cDNA 3021401N23 gene	3.85147	0.593642	0.000212926	0.0814267
1441783_at	2410022M11Rik	RIKEN cDNA 2410022M11 gene	4.43617	0.595956	0.00161546	0.10234
1423484_at	Bicc1	bicaudal C homolog 1 (Drosophila)	6.5892	0.595965	0.00733563	0.141821
1443880_at	Zbtb39	zinc finger and BTB domain containing 39	5.89545	0.595968	0.000334969	0.0814267
1434662_at	Atg4a	autophagy related 4A, cysteine peptidase	5.96363	0.596971	0.0016657	0.10234
1436435_at	LOC100503057	uncharacterized LOC100503057	3.51914	0.598686	0.000546898	0.0837026
1434725_at	Gramd1c	GRAM domain containing 1C	4.44155	0.598695	0.00177132	0.103947
1423619_at	Rasd1	RAS, dexamethasone-induced 1	6.16463	0.599288	0.00619894	0.137012
1445354_at	Fam55c	family with sequence similarity 55, member C	3.66557	0.600232	0.000225711	0.0814267
1453626_at	3930402G23Rik	RIKEN cDNA 3930402G23 gene	3.87935	0.600967	0.00413127	0.127428
1435363_at	Plekhg1	pleckstrin homology domain containing, family G (with RhoGef domain) member 1	6.60596	0.601746	0.000983227	0.0969565
1431359_a_at	1110007C09Rik	RIKEN cDNA 1110007C09 gene	5.84525	0.602065	0.000365365	0.0814267
1440178_x_at	Zap70	zeta-chain (TCR) associated protein kinase	4.94949	0.602643	0.00709383	0.14139
1430353_at	Glis3	GLIS family zinc finger 3	3.7524	0.60266	0.00793237	0.142195
1425461_at	Fbxw11	F-box and WD-40 domain protein 11	5.46251	0.603014	0.00118736	0.102162
1448321_at	Smoc1	SPARC related modular calcium binding 1	7.27489	0.605587	0.00291037	0.122339
1456251_x_at	Tspo	translocator protein	5.58895	0.605783	0.00696237	0.141073
1418858_at	Aox3	aldehyde oxidase 3	4.9281	0.60656	0.00442131	0.129842
1436464_at	Gm17566	predicted gene, 17566	5.52718	0.608054	0.00106264	0.0995832
1448901_at	Cpxm1	carboxypeptidase X 1 (M14 family)	5.77165	0.608165	0.00164823	0.10234
1460619_at	Mfsd9	major facilitator superfamily domain containing 9	5.45838	0.609078	0.00213245	0.110087
1448816_at	Ptgis	prostaglandin I2 (prostacyclin) synthase	5.80748	0.611302	0.00144152	0.10234
1429364_at	4930579G24Rik	RIKEN cDNA 4930579G24 gene	3.69152	0.611998	0.000485105	0.0837026
1428960_at	Enkur	enkurin, TRPC channel interacting protein	5.33059	0.612521	0.00103598	0.0983596
1424099_at	Gpx8	glutathione peroxidase 8 (putative)	6.06445	0.613248	0.000748885	0.0919917
1439066_at	Angpt1	angiopoietin 1	5.05201	0.614687	0.000256712	0.0814267
1424889_at	Nupl2	nucleoporin like 2	5.3347	0.614861	0.00358231	0.12559
1457539_at	D10Ertd709e	DNA segment, Chr 10, ERATO Doi 709, expressed	5.11367	0.615392	0.00817182	0.142268
1421407_at	F2rl2	coagulation factor II (thrombin) receptor-like 2	4.23394	0.615699	0.000494638	0.0837026
1447927_at	Gbp10 /// Gbp6	guanylate-binding protein 10 /// guanylate binding protein 6	5.22745	0.616091	0.00133899	0.10234
1432978_at	9030607L02Rik	RIKEN cDNA 9030607L02 gene	5.00448	0.616217	0.00838182	0.14276
1426589_at	Gab3	growth factor receptor bound protein 2-associated protein 3	4.54512	0.618295	0.000544416	0.0837026
1416321_s_at	Prelp	proline arginine-rich end leucine-rich repeat	6.44268	0.618324	0.00029668	0.0814267
1438044_at	1700047M11Rik	RIKEN cDNA 1700047M11 gene	6.19068	0.618331	0.000294892	0.0814267
1422440_at	Cdk4 /// LOC640611	cyclin-dependent kinase 4 /// cyclin-dependent kinase 4-like	7.08307	0.618839	0.00519024	0.132453
1424007_at	Gdf10	growth differentiation factor 10	6.73602	0.62027	0.000411668	0.0814267
1452268_at	Fam76b	family with sequence similarity 76, member B	7.04302	0.621177	0.00201981	0.109306
1439042_at	Adcyap1r1	adenylate cyclase activating polypeptide 1 receptor 1	5.18241	0.621944	0.00618828	0.137012
1418296_at	Fxyd5	FXYD domain-containing ion transport regulator 5	7.78333	0.622581	0.00477051	0.132453
1438427_at	Fam120b	family with sequence similarity 120, member B	5.1319	0.623325	0.00502973	0.132453
1448558_a_at	Pla2g4a	phospholipase A2, group IVA (cytosolic, calcium-dependent)	4.71282	0.624386	0.00933791	0.148127
1455426_at	Epha3	Eph receptor A3	5.79963	0.624746	0.00189308	0.107733
1440562_at	Gm17597	predicted gene, 17597	5.40142	0.624956	0.0085746	0.143774
1439855_at	Tmtc1	transmembrane and tetratricopeptide repeat containing 1	4.90494	0.625732	0.00863251	0.143774
1427624_s_at	Il22 /// Iltifb	interleukin 22 /// interleukin 10-related T cell-derived inducible factor beta	3.62775	0.625857	0.000328227	0.0814267
1427284_a_at	Ttpa	tocopherol (alpha) transfer protein	5.57419	0.626697	0.00326203	0.124484
1441693_at	Adamts3	a disintegrin-like and metallopeptidase (reprolysin type) with thrombospondin type 1 motif, 3	6.6544	0.626865	0.00446407	0.130317
1426043_a_at	Capn3	calpain 3	5.84479	0.627221	0.000184727	0.0814267
1431079_at	C1qtnf2	C1q and tumor necrosis factor related protein 2	4.33657	0.628139	0.00134778	0.10234
1437259_at	Slc9a2	solute carrier family 9 (sodium/hydrogen exchanger), member 2	4.64958	0.629316	0.00517347	0.132453
1434534_at	Dsc3	desmocollin 3	4.15749	0.631987	0.00250845	0.120222
1453404_at	Rilpl1	Rab interacting lysosomal protein-like 1	6.41435	0.634286	0.00959457	0.148182
1458112_at	Adarb2	adenosine deaminase, RNA-specific, B2	6.25583	0.634485	0.00167418	0.10234
1417268_at	Cd14	CD14 antigen	5.74011	0.636968	0.00174934	0.103568
1431340_a_at	Bbip1	BBSome interacting protein 1	6.54921	0.638815	0.000479337	0.0837026
1424303_at	Depdc7	DEP domain containing 7	3.65753	0.63943	0.00589006	0.136601
1417898_a_at	Gzma	granzyme A	3.22478	0.639551	0.000604242	0.0854179
1455556_at	Notch2	notch 2	7.04542	0.643941	0.000654742	0.087698
1415996_at	Txnip	thioredoxin interacting protein	7.70779	0.644509	0.000814294	0.0921593
1437113_s_at	Pld1	phospholipase D1	6.54032	0.645609	0.000117704	0.0814267
1429459_at	Sema3d	sema domain, immunoglobulin domain (Ig), short basic domain, secreted, (semaphorin) 3D	4.14051	0.649504	0.00020875	0.0814267
1441380_at	Ttc39c	tetratricopeptide repeat domain 39C	6.82695	0.653395	0.00291975	0.122339
1435597_at	Atad5	ATPase family, AAA domain containing 5	4.1219	0.653653	0.00505508	0.132453
1459823_at	Ehd2	EH-domain containing 2	5.03781	0.654696	0.00656065	0.139088
1455467_at	Fam188b	family with sequence similarity 188, member B	5.42184	0.654965	0.00258904	0.120561
1423353_at	Crispld1	cysteine-rich secretory protein LCCL domain containing 1	4.43988	0.656106	0.000863533	0.0923211
1429546_at	4930423K06Rik	RIKEN cDNA 4930423K06 gene	4.10901	0.657373	0.0031867	0.123709
1434437_x_at	Rrm2	ribonucleotide reductase M2	4.12877	0.659625	0.00452987	0.130939
1416164_at	Fbln5	fibulin 5	6.52278	0.659983	0.000181562	0.0814267
1435386_at	Vwf	Von Willebrand factor homolog	5.73725	0.660114	0.00162079	0.10234
1424131_at	Col6a3	collagen, type VI, alpha 3	5.48045	0.66118	0.00165853	0.10234
1419486_at	Foxc1	forkhead box C1	5.85437	0.662086	0.00193544	0.10825
1426642_at	Fn1	fibronectin 1	8.3808	0.664895	0.000264447	0.0814267
1438530_at	Tfpi	tissue factor pathway inhibitor	4.40187	0.666233	0.00139674	0.10234
1417104_at	Emp3	epithelial membrane protein 3	5.90363	0.667074	0.00511924	0.132453
1455098_a_at	Vtn	vitronectin	8.06569	0.669837	0.00358036	0.12559
1427048_at	Smo	smoothened homolog (Drosophila)	4.99189	0.670698	0.00596987	0.136601
1447670_at	Psmd9	proteasome (prosome, macropain) 26S subunit, non-ATPase, 9	5.38701	0.678576	0.000814016	0.0921593
1431196_at	Atp2c1	ATPase, Ca++-sequestering	5.27484	0.67862	0.00147104	0.10234
1417706_at	Naglu	alpha-N-acetylglucosaminidase (Sanfilippo disease IIIB)	5.58967	0.678657	0.00145569	0.10234
1432052_at	Exosc1	exosome component 1	4.54159	0.679091	0.00308626	0.123063
1417272_at	Fam114a1	family with sequence similarity 114, member A1	6.08956	0.680037	0.000116455	0.0814267
1439665_at	Lpar4	lysophosphatidic acid receptor 4	2.84562	0.683664	0.000963999	0.0969565
1447967_at	Tmem69	transmembrane protein 69	4.72791	0.68376	0.00222283	0.112387
1419651_at	Nkain1	Na+/K+ transporting ATPase interacting 1	4.87276	0.688498	0.000423374	0.0814267
1417926_at	Ncapg2	non-SMC condensin II complex, subunit G2	4.90603	0.689549	0.000165792	0.0814267
1426508_at	Gfap	glial fibrillary acidic protein	7.8278	0.690204	0.0023935	0.117778
1427202_at	4833442J19Rik	RIKEN cDNA 4833442J19 gene	5.57996	0.696168	0.000156671	0.0814267
1451596_a_at	Sphk1	sphingosine kinase 1	5.91001	0.696585	0.00552618	0.134391
1451191_at	Crabp2	cellular retinoic acid binding protein II	5.63338	0.699043	0.000134271	0.0814267
1427345_a_at	Sult1a1	sulfotransferase family 1A, phenol-preferring, member 1	6.77585	0.699458	0.00619549	0.137012
1424338_at	Slc6a13	solute carrier family 6 (neurotransmitter transporter, GABA), member 13	7.09306	0.699697	0.00374442	0.126357
1455661_at	Gm9958	predicted gene 9958	5.12051	0.700199	0.00243076	0.118529
1429916_at	9530077C05Rik	RIKEN cDNA 9530077C05 gene	4.90332	0.702322	0.000252114	0.0814267
1451901_at	Hltf	helicase-like transcription factor	3.33083	0.70335	0.000993233	0.0969565
1435477_s_at	Fcgr2b	Fc receptor, IgG, low affinity IIb	5.69483	0.704967	0.00363971	0.12559
1449874_at	Ly96	lymphocyte antigen 96	4.11394	0.706229	0.0019812	0.109174
1422514_at	Aebp1	AE binding protein 1	6.34512	0.709429	0.00595658	0.136601
1458919_at	Mkln1	muskelin 1, intracellular mediator containing kelch motifs	4.86311	0.711248	0.00309321	0.123063
1419326_at	1700028P14Rik	RIKEN cDNA 1700028P14 gene	4.05423	0.712015	0.000877208	0.0923211
1415977_at	Isyna1	myo-inositol 1-phosphate synthase A1	7.17614	0.71226	0.000394273	0.0814267
1424882_a_at	Nt5dc2	5'-nucleotidase domain containing 2	5.10624	0.713383	0.000673546	0.087698
1448323_a_at	Bgn	biglycan	6.23848	0.715214	0.00439162	0.129842
1416168_at	Serpinf1	serine (or cysteine) peptidase inhibitor, clade F, member 1	6.77334	0.716331	0.000709676	0.0907953
1420498_a_at	Dab2	disabled 2, mitogen-responsive phosphoprotein	6.10304	0.718877	0.000346211	0.0814267
1460332_at	Pln	phospholamban	4.26097	0.720086	0.000434196	0.0814267
1448416_at	Mgp	matrix Gla protein	9.40134	0.72239	0.000327016	0.0814267
1435647_at	Ikbkg	inhibitor of kappaB kinase gamma	4.77758	0.722692	0.00771605	0.142195
1424332_at	Rab40c	Rab40c, member RAS oncogene family	4.92643	0.723068	0.000442747	0.0814267
1435290_x_at	H2-Aa	histocompatibility 2, class II antigen A, alpha	6.19576	0.723533	0.00314907	0.123063
1434667_at	Col8a2	collagen, type VIII, alpha 2	3.877	0.726176	0.00197593	0.109174
1429284_at	Mob3b	MOB kinase activator 3B	4.92192	0.733069	0.00055602	0.0837026
1448433_a_at	Pcolce	procollagen C-endopeptidase enhancer protein	5.82101	0.734607	0.00128429	0.10234
1441416_at	Inpp4b	inositol polyphosphate-4-phosphatase, type II	5.89505	0.736791	0.00177332	0.103947
1439586_at	LOC548102	uncharacterized LOC548102	5.29437	0.743002	0.000621688	0.0861391
1416612_at	Cyp1b1	cytochrome P450, family 1, subfamily b, polypeptide 1	5.46135	0.746297	0.00865996	0.143808
1456156_at	Lepr	leptin receptor	3.40801	0.747694	0.000351231	0.0814267
1422771_at	Smad6	SMAD family member 6	4.58276	0.749361	0.00253726	0.120222
1446374_at	Arhgef10	Rho guanine nucleotide exchange factor (GEF) 10	5.0018	0.749435	0.00031195	0.0814267
1448265_x_at	Mpzl2	myelin protein zero-like 2	2.8685	0.758578	0.000120159	0.0814267
1433734_at	Slc13a4	solute carrier family 13 (sodium/sulfate symporters), member 4	7.75641	0.765034	2.64556e-05	0.0814267
1419086_at	Fgfbp1	fibroblast growth factor binding protein 1	5.53513	0.765621	0.00453954	0.130961
1441799_at	6030422H21Rik	RIKEN cDNA 6030422H21 gene	4.84137	0.765663	0.00113037	0.10077
1419091_a_at	Anxa2	annexin A2	7.1531	0.77636	0.00116367	0.101308
1453074_at	Dusp23	dual specificity phosphatase 23	5.44728	0.782481	7.88093e-05	0.0814267
1418910_at	Bmp7	bone morphogenetic protein 7	5.38453	0.786706	0.00163039	0.10234
1444511_at	Slc41a1	solute carrier family 41, member 1	4.28584	0.792729	0.00750402	0.141821
1429285_at	Serpina9	serine (or cysteine) peptidase inhibitor, clade A (alpha-1 antiproteinase, antitrypsin), member 9	4.05268	0.796495	0.0074762	0.141821
1423233_at	Cebpd	CCAAT/enhancer binding protein (C/EBP), delta	6.56677	0.798326	0.00152302	0.10234
1418486_at	Vnn1	vanin 1	3.42107	0.801717	0.000271544	0.0814267
1421692_at	Cacna1e	calcium channel, voltage-dependent, R type, alpha 1E subunit	4.02432	0.806463	0.000389842	0.0814267
1434357_a_at	Kpnb1	karyopherin (importin) beta 1	3.26247	0.811264	0.00424303	0.128188
1428026_at	Tshz2	teashirt zinc finger family member 2	6.03923	0.814021	0.000333983	0.0814267
1440413_at	Vwc2l	von Willebrand factor C domain-containing protein 2-like	5.79832	0.824852	0.00288801	0.122339
1427221_at	Slc6a20a	solute carrier family 6 (neurotransmitter transporter), member 20A	7.4474	0.834823	0.000133718	0.0814267
1418450_at	Islr	immunoglobulin superfamily containing leucine-rich repeat	7.6825	0.836625	0.000537511	0.0837026
1450759_at	Bmp6	bone morphogenetic protein 6	6.35487	0.838491	0.000329014	0.0814267
1422789_at	Aldh1a2	aldehyde dehydrogenase family 1, subfamily A2	5.47418	0.838543	0.000387524	0.0814267
1457042_at	AI256396	EST AI256396	3.94324	0.852483	0.00100145	0.0969565
1456084_x_at	Fmod	fibromodulin	8.27707	0.853357	0.000265013	0.0814267
1432646_a_at	2900097C17Rik	RIKEN cDNA 2900097C17 gene	5.97165	0.855014	0.00137222	0.10234
1424649_a_at	Tspan8	tetraspanin 8	3.01679	0.856685	0.00385947	0.127428
1432304_a_at	9030624J02Rik	RIKEN cDNA 9030624J02 gene	4.2372	0.866611	0.000530125	0.0837026
1416411_at	Gstm2	glutathione S-transferase, mu 2	4.6731	0.870496	0.00108466	0.100006
1422912_at	Bmp4	bone morphogenetic protein 4	5.1202	0.88032	0.00168329	0.10234
1416271_at	Perp	PERP, TP53 apoptosis effector	5.62962	0.881315	9.9742e-07	0.014675
1427883_a_at	Col3a1	collagen, type III, alpha 1	5.83076	0.902128	0.000578563	0.0837026
1453009_at	Cpm	carboxypeptidase M	5.00185	0.911236	8.22925e-05	0.0814267
1416625_at	Serping1	serine (or cysteine) peptidase inhibitor, clade G, member 1	6.63365	0.926221	0.000245608	0.0814267
1419662_at	Ogn	osteoglycin	5.69955	0.92675	0.000111897	0.0814267
1447920_at	Atxn10	Ataxin 10	3.5663	0.93206	7.31576e-05	0.0814267
1423271_at	Gjb2	gap junction protein, beta 2	6.96098	1.0116	0.000503878	0.0837026
1448213_at	Anxa1	annexin A1	6.12922	1.01963	1.16146e-05	0.0569621
1460258_at	Lect1	leukocyte cell derived chemotaxin 1	4.01628	1.02779	0.000206959	0.0814267
1439479_at	Lct	lactase	4.65348	1.03661	0.00352563	0.12559
1423110_at	Col1a2	collagen, type I, alpha 2	5.45078	1.04278	0.000953998	0.0969565
1425963_at	Cabp7	calcium binding protein 7	4.06376	1.04565	0.000353082	0.0814267
1436098_at	Bche	butyrylcholinesterase	5.18337	1.05105	0.00113813	0.10077
1449824_at	Prg4	proteoglycan 4 (megakaryocyte stimulating factor, articular superficial zone protein)	6.20592	1.08391	0.000101917	0.0814267
1419093_at	Tdo2	tryptophan 2,3-dioxygenase	4.37085	1.20046	0.000147983	0.0814267
1418395_at	Slc47a1	solute carrier family 47, member 1	5.85395	1.29837	0.0020547	0.109306
1422860_at	Nts	neurotensin	6.5445	1.31672	0.00734435	0.141821
1436279_at	Slc26a7	solute carrier family 26, member 7	4.76599	1.3502	5.05817e-06	0.0372104
1421944_a_at	Asgr1	asialoglycoprotein receptor 1	5.00817	1.36286	2.93345e-05	0.0814267
