# Supplementary material for: A Neuron-Specific Deletion of the MicroRNA-Processing Enzyme DICER Induces Severe but Transient Obesity in Mice
Source: PLoS One. 2015 Jan 28;10(1):e0116760. doi: 10.1371/journal.pone.0116760 (PMC4309537; doi:10.1371/journal.pone.0116760)
Supplement: S2 Table — (XLS) [file pone.0116760.s006.xls]

## Sheet: Table S2
Table S2. List of transcripts whose expression is anti-correlated between 4 and 8 weeks in the cortex.
PSID	Gene.Symbol	Gene.Title	LogFC_4W	t 4W	Pval 4W	FDR 4W	LogFC_8W	t 8W	Pval 8W	FDR 8W
1451100_a_at	Cdv3	carnitine deficiency-associated gene expressed in ventricle 3	-0.383577	-1.60983	0.134237	0.321929	0.448798	1.88355	0.0848751	0.827207
1438207_at	Gbf1	golgi-specific brefeldin A-resistance factor 1	-0.988388	-2.20016	0.0488142	0.215578	0.952577	2.12045	0.0562129	0.827207
1454664_a_at	Eif5 /// LOC100047658	eukaryotic translation initiation factor 5 /// eukaryotic translation initiation factor 5-like	-0.909597	-2.28133	0.042236	0.206726	0.564402	1.41556	0.183135	0.828512
1436775_a_at	Ankrd17	ankyrin repeat domain 17	-0.704566	-2.36913	0.036078	0.19638	0.491412	1.65239	0.125187	0.827207
1458474_at	Fam108a	family with sequence similarity 108, member A	-0.411284	-2.7595	0.0177455	0.166283	0.258492	1.73434	0.109266	0.827207
1427199_at	Fryl	furry homolog-like (Drosophila)	-0.366121	-1.77624	0.101847	0.283802	0.315769	1.53196	0.152285	0.827207
1426360_at	Zbed6 /// Zc3h11a	zinc finger, BED domain containing 6 /// zinc finger CCCH type containing 11A	-0.972135	-2.4259	0.0325664	0.190366	1.07427	2.68078	0.0204917	0.827207
1415773_at	Ncl	nucleolin	-0.211024	-1.19035	0.257651	0.446978	0.295384	1.66621	0.122366	0.827207
1429606_at	Ublcp1	ubiquitin-like domain containing CTD phosphatase 1	-0.247772	-1.07512	0.30413	0.490536	0.661836	2.87181	0.0144471	0.827207
1430987_s_at	Wbp11	WW domain binding protein 11	-0.321502	-1.07092	0.305937	0.492029	0.796639	2.6536	0.0215339	0.827207
1426152_a_at	Kitl	kit ligand	-1.23651	-2.23611	0.0457889	0.210797	0.779031	1.4088	0.185077	0.828512
1415859_at	Eif3c	eukaryotic translation initiation factor 3, subunit C	-1.42033	-2.41514	0.0332054	0.192007	0.855331	1.45441	0.172295	0.827207
1438040_a_at	Hsp90b1	heat shock protein 90, beta (Grp94), member 1	-0.961751	-2.98129	0.0118208	0.15165	0.644472	1.99777	0.0696875	0.827207
1448136_at	Enpp2	ectonucleotide pyrophosphatase/phosphodiesterase 2	-0.250707	-1.27504	0.227189	0.419243	0.291233	1.48115	0.165156	0.827207
1415903_at	Slc38a1	solute carrier family 38, member 1	-0.369363	-1.5343	0.151713	0.341517	0.495611	2.05872	0.0626551	0.827207
1448155_at	Pdcd6ip	programmed cell death 6 interacting protein	-0.730438	-2.44483	0.0314706	0.188637	0.318136	1.06483	0.308573	0.849349
1448161_a_at	Clcn4-2	chloride channel 4-2	-0.181719	-1.47479	0.16683	0.356626	0.214529	1.74108	0.108042	0.827207
1449615_s_at	Hdlbp	high density lipoprotein (HDL) binding protein	-1.02999	-2.24536	0.0450397	0.209956	0.641318	1.39806	0.1882	0.828512
1416062_at	Tbc1d15	TBC1 domain family, member 15	-0.976627	-2.37692	0.0355751	0.19556	0.746377	1.81654	0.0951429	0.827207
1437759_at	Pfkp	Phosphofructokinase, platelet	-1.42355	-2.37128	0.0359381	0.196009	1.22771	2.04505	0.0641716	0.827207
1453224_at	Zfand5	zinc finger, AN1-type domain 5	-0.468999	-1.59638	0.137214	0.324999	0.553519	1.88407	0.0848005	0.827207
1416097_at	Lrrc4	leucine rich repeat containing 4	-0.31432	-2.09088	0.0592164	0.230856	0.248723	1.65453	0.124746	0.827207
1416123_at	Ccnd2	cyclin D2	-0.278571	-1.08502	0.299903	0.48683	0.714977	2.7848	0.0169425	0.827207
1416154_at	Srp54a /// Srp54b	signal recognition particle 54A /// signal recognition particle 54B	-0.991355	-2.51429	0.0277491	0.18306	0.604283	1.53259	0.152129	0.827207
1453785_at	Taz	tafazzin	-0.144015	-1.07088	0.305955	0.492029	0.280799	2.08798	0.059519	0.827207
1416287_at	Rgs4	regulator of G-protein signaling 4	-0.236104	-1.36773	0.197258	0.387729	0.260499	1.50905	0.157978	0.827207
1434101_at	Nfib	nuclear factor I/B	-0.628666	-1.66097	0.123428	0.309181	0.652407	1.7237	0.111226	0.827207
1416355_at	Rbmx	RNA binding motif protein, X chromosome	-0.434122	-1.62092	0.131825	0.318826	0.643694	2.40342	0.0339157	0.827207
1416360_at	Snx18	sorting nexin 18	-0.219679	-1.17772	0.262458	0.451854	0.292915	1.57035	0.14314	0.827207
1416365_at	Hsp90ab1	heat shock protein 90 alpha (cytosolic), class B member 1	-1.28149	-2.85879	0.0147958	0.159431	0.664852	1.48318	0.164626	0.827207
1416403_at	Abcb10	ATP-binding cassette, sub-family B (MDR/TAP), member 10	-0.398158	-1.94691	0.0761104	0.251608	0.306826	1.50032	0.160194	0.827207
1448352_at	Luzp1	leucine zipper protein 1	-1.52948	-3.12104	0.00915103	0.147151	0.646463	1.31917	0.212508	0.833102
1416482_at	Ttc3	tetratricopeptide repeat domain 3	-1.46644	-2.74753	0.0181383	0.167197	0.836875	1.56798	0.143691	0.827207
1416525_at	Spop	speckle-type POZ protein	-0.447417	-2.89277	0.0139027	0.156984	0.52558	3.39814	0.00551826	0.827207
1416568_a_at	Acin1	apoptotic chromatin condensation inducer 1	-1.84038	-2.91343	0.0133863	0.156218	0.914267	1.44734	0.174228	0.827207
1454067_a_at	4931406C07Rik	RIKEN cDNA 4931406C07 gene	-0.291998	-1.39176	0.190054	0.380819	0.389816	1.85799	0.0886671	0.827207
1416661_at	Eif3a	eukaryotic translation initiation factor 3, subunit A	-1.64285	-2.7714	0.017363	0.165241	0.814888	1.37468	0.195151	0.829807
1442305_at	Gtpbp2	GTP binding protein 2	-0.525588	-1.74664	0.107039	0.290306	0.488798	1.62438	0.13108	0.827207
1424089_a_at	Tcf4	transcription factor 4	-0.842616	-2.92353	0.0131407	0.155668	0.452885	1.57133	0.142913	0.827207
1416801_at	Trpm7	transient receptor potential cation channel, subfamily M, member 7	-0.665101	-1.70095	0.115521	0.299816	0.44148	1.12906	0.281636	0.840384
1416823_a_at	Osbpl1a	oxysterol binding protein-like 1A	-0.584664	-2.87479	0.0143685	0.157929	0.217168	1.06781	0.30728	0.848809
1448481_at	Neu1	neuraminidase 1	-0.19882	-1.09274	0.296636	0.483499	0.242388	1.33219	0.208325	0.833102
1416835_s_at	Amd1	S-adenosylmethionine decarboxylase 1	-0.319961	-1.58761	0.139185	0.32739	0.27899	1.38432	0.192258	0.828512
1416879_at	Mrpl51	mitochondrial ribosomal protein L51	-0.36932	-1.50424	0.159196	0.348861	0.254605	1.03701	0.320824	0.84976
1457357_at	Tlk2	tousled-like kinase 2 (Arabidopsis)	-0.45989	-1.6012	0.13614	0.324415	0.377115	1.313	0.214511	0.833102
1440034_at	Stam2	signal transducing adaptor molecule (SH3 domain and ITAM motif) 2	-0.416063	-3.32174	0.00634179	0.137247	0.401756	3.20752	0.00781212	0.827207
1448545_at	Sdc2	syndecan 2	-0.183897	-1.11639	0.286802	0.474241	0.200047	1.21443	0.248678	0.837459
1441648_at	C1qtnf4	C1q and tumor necrosis factor related protein 4	-1.25286	-2.38478	0.0350751	0.19556	0.870244	1.65648	0.124346	0.827207
1417069_a_at	Gmfb	glia maturation factor, beta	-1.1167	-3.05762	0.0102781	0.149452	0.497424	1.36199	0.19901	0.830856
1417084_at	Eif4ebp2	eukaryotic translation initiation factor 4E binding protein 2	-0.543956	-2.81869	0.0159235	0.161685	0.377534	1.95632	0.0748834	0.827207
1440553_at	Mecr	mitochondrial trans-2-enoyl-CoA reductase	-1.33587	-2.13339	0.0549437	0.224677	0.905824	1.4466	0.17443	0.827207
1438888_at	Gmcl1	germ cell-less homolog 1 (Drosophila)	-0.526208	-3.14778	0.00871406	0.144175	0.227851	1.363	0.1987	0.830856
1438908_at	Map3k12	mitogen-activated protein kinase kinase kinase 12	-0.188213	-1.52115	0.154949	0.344635	0.327356	2.64571	0.0218462	0.827207
1417176_at	Csnk1e	casein kinase 1, epsilon	-0.363674	-1.85019	0.0898527	0.268783	0.25852	1.31522	0.213788	0.833102
1417181_a_at	Kifap3	kinesin-associated protein 3	-0.808165	-3.28236	0.00681405	0.141046	0.279045	1.13334	0.279905	0.840384
1457233_at	Dnaja2	DnaJ (Hsp40) homolog, subfamily A, member 2	-0.298549	-1.7867	0.100068	0.281602	0.360626	2.1582	0.0525853	0.827207
1417209_at	Sertad2	SERTA domain containing 2	-0.390289	-2.13933	0.0543696	0.223885	0.253744	1.39087	0.190314	0.828512
1417213_a_at	Rbm6	RNA binding motif protein 6	-0.254471	-1.07204	0.305456	0.49165	0.481973	2.03046	0.0658296	0.827207
1417248_at	Ralbp1	ralA binding protein 1	-0.907331	-2.47396	0.0298545	0.185709	0.557665	1.52055	0.155097	0.827207
1432558_a_at	Mal	myelin and lymphocyte protein, T cell differentiation protein	-0.287677	-1.13158	0.280615	0.468529	0.260916	1.02631	0.325627	0.84976
1438456_at	H13	histocompatibility 13	-0.769784	-2.43644	0.0319521	0.189319	0.508502	1.60946	0.134319	0.827207
1417310_at	Tob2	transducer of ERBB2, 2	-0.463924	-2.03347	0.0654845	0.237941	0.353238	1.54831	0.14833	0.827207
1417312_at	Dkk3	dickkopf homolog 3 (Xenopus laevis)	-0.39582	-1.72205	0.111532	0.295244	0.421815	1.83515	0.0921838	0.827207
1439033_at	Zcchc7	zinc finger, CCHC domain containing 7	-0.532135	-2.54542	0.0262235	0.180009	0.273653	1.309	0.215821	0.833102
1417355_at	Peg3	paternally expressed 3	-0.725402	-2.4659	0.0302935	0.186148	0.573545	1.94969	0.0757469	0.827207
1431060_at	Peli1	pellino 1	-1.72613	-2.73893	0.0184257	0.167313	0.777867	1.23428	0.24147	0.834565
1417377_at	Cadm1	cell adhesion molecule 1	-0.475988	-2.06554	0.0619106	0.234542	0.24827	1.07736	0.303169	0.848809
1417379_at	Iqgap1	IQ motif containing GTPase activating protein 1	-0.448075	-1.84436	0.0907505	0.269422	0.583609	2.40224	0.0339876	0.827207
1417385_at	Npepps	aminopeptidase puromycin sensitive	-0.493662	-2.12354	0.0559069	0.225978	0.379523	1.63256	0.129334	0.827207
1417403_at	Elovl6	ELOVL family member 6, elongation of long chain fatty acids (yeast)	-0.323534	-1.75819	0.104986	0.287787	0.226795	1.23248	0.242116	0.835035
1417414_at	2003-09-01	septin 3	-0.391687	-2.11796	0.0564602	0.227153	0.236029	1.27627	0.22677	0.833102
1437230_at	Kcna1	potassium voltage-gated channel, shaker-related subfamily, member 1	-0.236625	-1.48019	0.165407	0.355161	0.284484	1.77957	0.101277	0.827207
1417419_at	Ccnd1	cyclin D1	-0.213919	-1.11189	0.288654	0.475638	0.258997	1.34619	0.203907	0.832895
1420941_at	Rgs5	regulator of G-protein signaling 5	-0.963384	-2.45178	0.0310774	0.18796	0.721321	1.83574	0.092091	0.827207
1432211_a_at	Fbxo9	f-box protein 9	-0.477567	-1.82611	0.0936103	0.273597	0.427919	1.63627	0.12855	0.827207
1417513_at	Evi5	ecotropic viral integration site 5	-1.05231	-2.91205	0.0134201	0.156304	0.576853	1.59632	0.137228	0.827207
1448747_at	Fbxo32	F-box protein 32	-0.504439	-2.21662	0.047406	0.213316	0.50206	2.20616	0.048296	0.827207
1448751_at	Ap3m2	adaptor-related protein complex 3, mu 2 subunit	-0.791891	-2.2174	0.0473405	0.213316	0.659946	1.84793	0.0901996	0.827207
1417623_at	Slc12a2	solute carrier family 12, member 2	-1.13804	-2.28408	0.0420286	0.20626	1.00839	2.02387	0.0665908	0.827207
1460426_at	Pde4dip	phosphodiesterase 4D interacting protein (myomegalin)	-0.879318	-2.36725	0.0362001	0.19644	0.6762	1.82043	0.0945174	0.827207
1448793_a_at	Sdc4	syndecan 4	-0.441743	-1.32756	0.209804	0.401172	0.480791	1.44491	0.174894	0.827207
1448794_s_at	Dnajc2	DnaJ (Hsp40) homolog, subfamily C, member 2	-1.16796	-3.10423	0.00943702	0.148182	0.430982	1.14548	0.275046	0.840168
1448803_at	Golga4	golgi autoantigen, golgin subfamily a, 4	-0.969017	-2.27342	0.0428378	0.207004	0.755575	1.77266	0.102462	0.827207
1417697_at	Soat1	sterol O-acyltransferase 1	-0.296223	-1.41946	0.18202	0.372314	0.560988	2.68818	0.0202164	0.827207
1422910_s_at	Smc6	structural maintenance of chromosomes 6	-1.29403	-3.09993	0.00951167	0.148182	0.479596	1.1489	0.273688	0.840013
1417754_at	Topors	topoisomerase I binding, arginine/serine-rich	-0.467154	-1.89971	0.082556	0.258931	0.499221	2.03012	0.0658686	0.827207
1417792_at	Zfml	zinc finger, matrin-like	-0.633868	-2.33207	0.0385643	0.20173	0.545377	2.0065	0.0686378	0.827207
1417820_at	Tor1b	torsin family 1, member B	-0.367053	-1.28331	0.224376	0.416197	0.58021	2.02857	0.0660472	0.827207
1417831_at	Smc1a	structural maintenance of chromosomes 1A	-0.635358	-1.64411	0.126903	0.313109	0.522596	1.35232	0.201995	0.832139
1417849_at	Zfp704	zinc finger protein 704	-0.594813	-1.79026	0.099468	0.281219	0.62072	1.86823	0.0871292	0.827207
1448880_at	Gm10015 /// Gm10145 /// Gm10705 /// Gm5858 /// LOC100045901 /// Ube2l3	predicted gene 10015 /// predicted gene 10145 /// predicted gene 10705 /// predicted gene 5858 /// ubiquitin-conjugating enzyme E2 L3-like /// ubiquitin-conjugating enzyme E2L 3	-0.17417	-1.3043	0.217365	0.409253	0.212916	1.59445	0.137645	0.827207
1448885_at	Rap2b	RAP2B, member of RAS oncogene family	-1.28132	-2.6298	0.0224893	0.173324	0.823996	1.69118	0.117411	0.827207
1437318_at	Pak3	p21 protein (Cdc42/Rac)-activated kinase 3	-0.665439	-2.56483	0.0253144	0.178167	0.306589	1.1817	0.260937	0.8396
1417960_at	Cpeb1	cytoplasmic polyadenylation element binding protein 1	-0.281071	-1.57475	0.142123	0.330415	0.204994	1.14851	0.273841	0.840021
1417978_at	Eif4e3	eukaryotic translation initiation factor 4E member 3	-0.848024	-2.15643	0.052751	0.221434	0.734581	1.86795	0.0871707	0.827207
1418006_at	Zc3h18	zinc finger CCCH-type containing 18	-0.40513	-2.02507	0.066451	0.239254	0.258028	1.28977	0.2222	0.833102
1418018_at	Cpd	carboxypeptidase D	-0.996471	-2.25853	0.043993	0.208362	0.907839	2.05764	0.062773	0.827207
1418024_at	Naa15	N(alpha)-acetyltransferase 15, NatA auxiliary subunit	-0.860041	-2.15377	0.0529998	0.221804	0.51798	1.29716	0.219731	0.833102
1438533_at	Myo9b	myosin IXb	-0.5215	-1.81791	0.094922	0.275418	0.406327	1.41643	0.182887	0.828512
1448965_at	Ino80	INO80 homolog (S. cerevisiae)	-0.803294	-2.07472	0.0609213	0.232875	0.817401	2.11116	0.0571408	0.827207
1425641_at	Aff1	AF4/FMR2 family, member 1	-0.312952	-1.78857	0.0997524	0.281429	0.210047	1.20045	0.253857	0.83851
1418141_at	Dcx	doublecortin	-0.53901	-1.8188	0.094778	0.275315	0.641073	2.1632	0.0521221	0.827207
1446957_s_at	N4bp1	NEDD4 binding protein 1	-0.47944	-2.51982	0.0274719	0.18233	0.292426	1.53692	0.151074	0.827207
1438403_s_at	Malat1	metastasis associated lung adenocarcinoma transcript 1 (non-coding RNA)	-2.84433	-3.38973	0.00560332	0.135033	1.22758	1.46297	0.169983	0.827207
1418227_at	Orc2	origin recognition complex, subunit 2	-0.381216	-1.11509	0.287336	0.474635	0.495705	1.44998	0.173505	0.827207
1418230_a_at	Lims1	LIM and senescent cell antigen-like domains 1	-1.38566	-2.79143	0.0167381	0.163296	0.765439	1.54199	0.149848	0.827207
1458385_at	Hspa4l	heat shock protein 4 like	-0.761788	-2.3145	0.0397994	0.203455	0.696447	2.11598	0.0566574	0.827207
1428045_a_at	Elf2	E74-like factor 2	-0.410733	-1.20598	0.251796	0.441538	0.387323	1.13725	0.278332	0.840168
1418280_at	Klf6	Kruppel-like factor 6	-0.485402	-1.24411	0.237963	0.429611	0.943812	2.41903	0.032973	0.827207
1449042_at	Ctcf	CCCTC-binding factor	-1.11022	-2.48596	0.0292122	0.18507	0.746948	1.67253	0.121094	0.827207
1451920_a_at	Rfc1	replication factor C (activator 1) 1	-1.30284	-2.16165	0.0522655	0.22079	0.970227	1.60979	0.134246	0.827207
1418350_at	Hbegf	heparin-binding EGF-like growth factor	-0.424972	-1.52205	0.154724	0.344434	0.697246	2.49721	0.0286225	0.827207
1418351_a_at	Dnmt3b	DNA methyltransferase 3B	-0.151209	-1.1498	0.273331	0.461263	0.201241	1.53025	0.152701	0.827207
1449069_at	Zfp148	zinc finger protein 148	-0.467173	-1.83922	0.091547	0.270468	0.321128	1.26426	0.2309	0.833343
1418414_at	Kcnh1	potassium voltage-gated channel, subfamily H (eag-related), member 1	-0.838591	-2.50926	0.0280037	0.183527	0.417166	1.24826	0.236494	0.833807
1418431_at	Kif5b	kinesin family member 5B	-1.64268	-2.64891	0.021719	0.172213	0.86035	1.38736	0.191356	0.828512
1418432_at	Cab39	calcium binding protein 39	-0.801701	-3.27673	0.00688446	0.141046	0.34306	1.40216	0.187003	0.828512
1418469_at	Nrip1	nuclear receptor interacting protein 1	-0.604594	-1.61528	0.133047	0.320589	0.451554	1.20641	0.25164	0.83851
1449109_at	Socs2	suppressor of cytokine signaling 2	-0.294935	-1.90477	0.0818418	0.258126	0.27952	1.80522	0.0969845	0.827207
1418516_at	Mtf2	metal response element binding transcription factor 2	-0.450806	-2.05126	0.0634786	0.2361	0.629149	2.86276	0.0146887	0.827207
1418562_at	Sf3b1	splicing factor 3b, subunit 1	-0.833148	-2.22841	0.0464209	0.212043	0.679865	1.81843	0.0948381	0.827207
1444532_at	Ncstn	nicastrin	-0.345477	-1.74063	0.108123	0.291264	0.454545	2.29015	0.0415746	0.827207
1418610_at	Slc17a6	solute carrier family 17 (sodium-dependent inorganic phosphate cotransporter), member 6	-0.75364	-1.86457	0.0876763	0.265756	0.556351	1.37646	0.194614	0.829807
1418623_at	Rab2a	RAB2A, member RAS oncogene family	-0.449577	-2.19309	0.049431	0.216194	0.641767	3.13062	0.00899203	0.827207
1427019_at	Ptprz1	protein tyrosine phosphatase, receptor type Z, polypeptide 1	-0.155866	-1.11082	0.289092	0.475994	0.355639	2.53456	0.0267462	0.827207
1418707_at	Bag4	BCL2-associated athanogene 4	-0.383653	-1.8815	0.0851735	0.262846	0.257399	1.26233	0.231568	0.833343
1431028_a_at	Pank1	pantothenate kinase 1	-0.72694	-2.63867	0.0221284	0.172491	0.46438	1.68562	0.118497	0.827207
1418786_at	Mapk8ip2	mitogen-activated protein kinase 8 interacting protein 2	-0.205515	-1.25647	0.23361	0.425902	0.212111	1.29679	0.219853	0.833102
1439908_at	Zkscan1	zinc finger with KRAB and SCAN domains 1	-0.474956	-1.81484	0.0954166	0.275863	0.359368	1.37317	0.195606	0.829807
1449270_at	Plxdc2	plexin domain containing 2	-0.966512	-2.8807	0.0142136	0.157592	0.540836	1.61197	0.133768	0.827207
1418938_at	Dio2	deiodinase, iodothyronine, type II	-0.334235	-1.62046	0.131924	0.3189	0.51432	2.49356	0.0288125	0.827207
1457264_at	Phf20l1	PHD finger protein 20-like 1	-0.832343	-2.45087	0.031129	0.18796	0.358975	1.05702	0.311976	0.849349
1451280_at	Arpp21	cyclic AMP-regulated phosphoprotein, 21	-0.705085	-2.29232	0.0414131	0.20588	0.548912	1.78458	0.100425	0.827207
1419038_a_at	Csnk2a1	casein kinase 2, alpha 1 polypeptide	-1.32245	-2.54098	0.0264361	0.180595	0.695411	1.33618	0.207059	0.833102
1426010_a_at	Epb4.1l3	erythrocyte protein band 4.1-like 3	-0.648476	-2.51251	0.0278389	0.183099	0.374935	1.45268	0.172767	0.827207
1419092_a_at	Slk	STE20-like kinase	-0.684915	-2.6493	0.0217034	0.172213	0.583819	2.25825	0.0440147	0.827207
1419103_a_at	Abhd6	abhydrolase domain containing 6	-0.284933	-1.63912	0.127949	0.314194	0.22817	1.31258	0.214648	0.833102
1449372_at	Dnajc3	DnaJ (Hsp40) homolog, subfamily C, member 3	-0.819872	-2.50065	0.0284444	0.183859	0.524917	1.60102	0.13618	0.827207
1419176_at	Vps37a	vacuolar protein sorting 37A (yeast)	-0.499722	-2.27006	0.0430957	0.207359	0.527804	2.39763	0.0342715	0.827207
1419180_at	Bcl9l	B cell CLL/lymphoma 9-like	-0.230219	-1.38848	0.191023	0.381138	0.262008	1.5802	0.14087	0.827207
1446365_at	Vti1a	vesicle transport through interaction with t-SNAREs homolog 1A (yeast)	-0.655572	-2.30151	0.0407369	0.205018	0.369404	1.29687	0.219829	0.833102
1419250_a_at	Cdk14	cyclin-dependent kinase 14	-0.591908	-2.10117	0.0581547	0.228953	0.349702	1.24138	0.238931	0.833841
1440729_at	Eps15	epidermal growth factor receptor pathway substrate 15	-0.486512	-3.07801	0.00990135	0.149452	0.343803	2.17513	0.0510318	0.827207
1419256_at	Spnb2	spectrin beta 2	-1.53647	-2.60543	0.0235109	0.174561	0.947764	1.60715	0.134826	0.827207
1419277_at	Usp48	ubiquitin specific peptidase 48	-0.942458	-2.38904	0.0348063	0.195087	0.805592	2.0421	0.0645037	0.827207
1419280_at	Pip4k2a	phosphatidylinositol-5-phosphate 4-kinase, type II, alpha	-0.345811	-1.32385	0.210996	0.402486	0.683784	2.6177	0.0229909	0.827207
1419356_at	Klf7	Kruppel-like factor 7 (ubiquitous)	-0.413168	-1.4322	0.178423	0.369269	0.618469	2.14386	0.0539365	0.827207
1436257_at	Ss18	synovial sarcoma translocation, Chromosome 18	-0.184031	-1.37022	0.196499	0.387308	0.291134	2.16767	0.0517114	0.827207
1449445_x_at	Mfap1a /// Mfap1b	microfibrillar-associated protein 1A /// microfibrillar-associated protein 1B	-0.278059	-2.06389	0.0620898	0.234542	0.183101	1.35906	0.19991	0.830856
1419425_at	Cnr1	cannabinoid receptor 1 (brain)	-0.608532	-1.61191	0.133782	0.321518	0.47951	1.27015	0.228868	0.833102
1419449_a_at	Gnai2	guanine nucleotide binding protein (G protein), alpha inhibiting 2	-0.328752	-1.32038	0.212117	0.40384	0.53831	2.16203	0.0522303	0.827207
1419494_a_at	Tpd52	tumor protein D52	-0.160506	-1.11632	0.28683	0.474241	0.288687	2.00782	0.06848	0.827207
1419497_at	Cdkn1b	cyclin-dependent kinase inhibitor 1B	-0.283367	-1.09313	0.296471	0.48345	0.278132	1.07294	0.305068	0.848809
1441466_at	Tra2b	transformer 2 beta homolog (Drosophila)	-0.578795	-3.23361	0.0074484	0.141821	0.466279	2.60501	0.0235288	0.827207
1427488_a_at	Birc6	baculoviral IAP repeat-containing 6	-1.34938	-2.2763	0.0426179	0.207004	0.999655	1.68633	0.118358	0.827207
1428046_a_at	Zfx	zinc finger protein X-linked	-0.612001	-3.1758	0.00827867	0.142268	0.345789	1.79437	0.0987802	0.827207
1419584_at	Ttc28	tetratricopeptide repeat domain 28	-0.378541	-1.26099	0.232034	0.424341	0.471024	1.56907	0.143437	0.827207
1419590_at	Cyp2b9	cytochrome P450, family 2, subfamily b, polypeptide 9	-0.175051	-1.74847	0.106712	0.290052	0.140003	1.3984	0.1881	0.828512
1419612_at	4632415L05Rik	RRS1 ribosome biogenesis regulator homolog pseudogene	-0.671588	-1.63957	0.127855	0.314149	0.773735	1.88894	0.0840953	0.827207
1430220_at	4833420G17Rik	RIKEN cDNA 4833420G17 gene	-0.796511	-2.56799	0.0251693	0.178068	0.571744	1.84333	0.0909095	0.827207
1419642_at	Purb	purine rich element binding protein B	-1.0315	-2.581	0.0245801	0.177259	0.661405	1.65495	0.124659	0.827207
1425263_a_at	Mbp	myelin basic protein	-0.299471	-1.18687	0.258969	0.44832	0.342201	1.35622	0.200787	0.830933
1445911_at	Chic2	cysteine-rich hydrophobic domain 2	-0.415955	-2.69614	0.0199245	0.169922	0.214569	1.3908	0.190337	0.828512
1437417_s_at	Gpc6	glypican 6	-0.635435	-2.02896	0.0660017	0.238363	0.356132	1.13714	0.278378	0.840168
1419748_at	Abcd2	ATP-binding cassette, sub-family D (ALD), member 2	-1.02813	-2.48448	0.0292908	0.18507	0.534262	1.29104	0.221774	0.833102
1424926_at	Sec63	SEC63-like (S. cerevisiae)	-0.334269	-1.25981	0.232443	0.424783	0.572024	2.15588	0.0528022	0.827207
1452115_a_at	Plk4	polo-like kinase 4	-0.674112	-2.45302	0.0310082	0.18796	0.349703	1.27253	0.22805	0.833102
1448008_at	Ankhd1	ankyrin repeat and KH domain containing 1	-0.93152	-2.9486	0.0125508	0.153774	0.373104	1.18101	0.261199	0.8396
1427638_at	Zbtb16	zinc finger and BTB domain containing 16	-0.66662	-1.88006	0.0853844	0.263036	0.587326	1.65643	0.124356	0.827207
1438063_at	Mphosph9	M-phase phosphoprotein 9	-0.284546	-1.27324	0.227807	0.419963	0.376144	1.6831	0.118994	0.827207
1452361_at	Rnf20	ring finger protein 20	-1.06765	-2.62254	0.0227889	0.1735	0.604605	1.48514	0.164114	0.827207
1437118_at	Usp7	ubiquitin specific peptidase 7	-0.550381	-1.8553	0.0890749	0.267436	0.525763	1.77231	0.102523	0.827207
1419940_at	C030018P15Rik	RIKEN cDNA C030018P15 gene	-0.235414	-1.6751	0.120581	0.305823	0.151124	1.07533	0.30404	0.848809
1428130_at	Lman1	lectin, mannose-binding, 1	-0.75031	-2.15272	0.0530976	0.221804	0.692411	1.9866	0.0710534	0.827207
1419969_at	C77370	Expressed sequence C77370	-0.552909	-1.9113	0.0809284	0.257137	0.809774	2.79924	0.0165006	0.827207
1436985_at	Zfp644	zinc finger protein 644	-0.880509	-2.16927	0.0515647	0.219913	0.533469	1.31428	0.214094	0.833102
1449338_at	Anapc16	anaphase promoting complex subunit 16	-0.293797	-1.81626	0.0951884	0.275528	0.186615	1.15366	0.271809	0.8396
1420013_s_at	Lss	lanosterol synthase	-0.312993	-1.73952	0.108324	0.291609	0.304604	1.69289	0.117078	0.827207
1420037_at	Atp5a1	ATP synthase, H+ transporting, mitochondrial F1 complex, alpha subunit 1	-0.344133	-3.09005	0.00968529	0.148446	0.147117	1.321	0.211915	0.833102
1420059_at	Fam54b	Family with sequence similarity 54, member B	-0.127027	-1.15396	0.271691	0.459969	0.160434	1.45744	0.171473	0.827207
1457304_at	D13Ertd787e	DNA segment, Chr 13, ERATO Doi 787, expressed	-0.373775	-1.53034	0.152679	0.342556	0.245281	1.00425	0.335705	0.851042
1455823_at	Bbs4	Bardet-Biedl syndrome 4 (human)	-0.481445	-1.91329	0.080653	0.256907	0.268429	1.06675	0.307739	0.849327
1423060_at	Pa2g4	proliferation-associated 2G4	-0.45194	-1.84927	0.0899941	0.268903	0.615306	2.51774	0.0275757	0.827207
1438268_at	Rc3h2	ring finger and CCCH-type zinc finger domains 2	-0.281811	-1.09092	0.297404	0.48436	0.345089	1.33588	0.207154	0.833102
1452236_at	Abcf1	ATP-binding cassette, sub-family F (GCN20), member 1	-0.673753	-2.37704	0.0355675	0.19556	0.352225	1.24267	0.238473	0.833814
1437675_at	Slc8a1	solute carrier family 8 (sodium/calcium exchanger), member 1	-1.1253	-2.5213	0.0273981	0.18233	0.614982	1.37791	0.194178	0.829807
1432386_a_at	Phf7	PHD finger protein 7	-0.413163	-1.69736	0.116213	0.30071	0.260653	1.07082	0.305981	0.848809
1431405_a_at	Cspp1	centrosome and spindle pole associated protein 1	-0.716048	-2.72882	0.0187696	0.168454	0.281676	1.07345	0.304847	0.848809
1420342_at	Gdap10	ganglioside-induced differentiation-associated-protein 10	-0.259047	-1.14745	0.274262	0.462118	0.28888	1.2796	0.225637	0.833102
1420354_at	Cnnm1	cyclin M1	-1.17012	-2.16486	0.0519687	0.220287	0.896265	1.6582	0.123993	0.827207
1420375_at	Kif3a	kinesin family member 3A	-0.803359	-2.27415	0.0427818	0.207004	0.665235	1.88315	0.0849343	0.827207
1420402_at	Atp2b2	ATPase, Ca++ transporting, plasma membrane 2	-1.95066	-2.90614	0.0135663	0.156427	1.20069	1.78882	0.0997098	0.827207
1443536_at	Slc7a11	solute carrier family 7 (cationic amino acid transporter, y+ system), member 11	-0.2818	-1.11552	0.28716	0.474503	0.278156	1.10109	0.293135	0.846692
1420422_at	Pcdhb21	protocadherin beta 21	-0.454055	-2.33083	0.0386496	0.201936	0.366287	1.88029	0.0853512	0.827207
1420500_at	Dnajc1	DnaJ (Hsp40) homolog, subfamily C, member 1	-0.830838	-3.40886	0.00541165	0.133147	0.406003	1.6658	0.122448	0.827207
1420532_at	Magi2	membrane associated guanylate kinase, WW and PDZ domain containing 2	-1.1423	-2.88903	0.0139985	0.157178	0.467697	1.18287	0.260491	0.8396
1420542_at	Dnajc28	DnaJ (Hsp40) homolog, subfamily C, member 28	-0.395221	-1.88393	0.0848201	0.262231	0.22028	1.05003	0.315046	0.849596
1420563_at	Gria3	glutamate receptor, ionotropic, AMPA3 (alpha 3)	-1.50162	-3.36952	0.00581317	0.136489	0.705726	1.58359	0.140098	0.827207
1458129_at	Rora	RAR-related orphan receptor alpha	-0.53271	-1.76835	0.103209	0.285451	0.475928	1.57986	0.140949	0.827207
1453363_at	Cacng2	calcium channel, voltage-dependent, gamma subunit 2	-0.721449	-2.74551	0.0182054	0.167197	0.316362	1.20393	0.25256	0.83851
1420613_at	Ptp4a2	protein tyrosine phosphatase 4a2	-0.12837	-1.20227	0.253177	0.442865	0.130202	1.21943	0.246846	0.837342
1420621_a_at	App	amyloid beta (A4) precursor protein	-0.197903	-1.51744	0.155871	0.345901	0.28561	2.18994	0.0497081	0.827207
1451878_a_at	Jmy	junction-mediating and regulatory protein	-1.41965	-2.51828	0.0275489	0.182334	0.893754	1.58541	0.139685	0.827207
1451769_s_at	Pcdha1 /// Pcdha10 /// Pcdha11 /// Pcdha12 /// Pcdha2 /// Pcdha3 /// Pcdha4 /// Pcdha5 /// Pcdha6 /// Pcdha7 /// Pcdha8 /// Pcdha9 /// Pcdhac1 /// Pcdhac2	protocadherin alpha 1 /// protocadherin alpha 10 /// protocadherin alpha 11 /// protocadherin alpha 12 /// protocadherin alpha 2 /// protocadherin alpha 3 /// protocadherin alpha 4 /// protocadherin alpha 5 /// protocadherin alpha 6 /// protocadherin alpha 7 /// protocadherin alpha 8 /// protocadherin alpha 9 /// protocadherin alpha subfamily C, 1 /// protocadherin alpha subfamily C, 2	-0.753818	-2.14475	0.0538515	0.222811	0.657692	1.87126	0.0866799	0.827207
1440141_at	Kcnq2	potassium voltage-gated channel, subfamily Q, member 2	-0.462675	-2.22756	0.046492	0.212236	0.282385	1.35955	0.199761	0.830856
1420837_at	Ntrk2	neurotrophic tyrosine kinase, receptor, type 2	-0.581049	-1.50866	0.158076	0.347761	0.817959	2.12378	0.055883	0.827207
1450035_a_at	Prpf40a	PRP40 pre-mRNA processing factor 40 homolog A (yeast)	-1.30229	-2.24083	0.0454052	0.21017	1.01552	1.7474	0.106904	0.827207
1420935_a_at	Srrm1	serine/arginine repetitive matrix 1	-0.677199	-2.01631	0.0674742	0.240029	0.651061	1.93849	0.0772261	0.827207
1420937_at	Cpsf2	cleavage and polyadenylation specific factor 2	-0.500189	-2.29343	0.0413309	0.205736	0.428856	1.96636	0.0735924	0.827207
1420938_at	Hs6st2	heparan sulfate 6-O-sulfotransferase 2	-0.340056	-1.16849	0.266014	0.455207	0.715807	2.45963	0.0306391	0.827207
1420946_at	Atrx	alpha thalassemia/mental retardation syndrome X-linked homolog (human)	-1.65437	-2.16641	0.0518266	0.219982	1.24674	1.63261	0.129323	0.827207
1420950_at	Znrf1	zinc and ring finger 1	-0.467445	-2.31357	0.0398661	0.203592	0.202746	1.00347	0.336067	0.851042
1420954_a_at	Add1	adducin 1 (alpha)	-0.327299	-1.10348	0.292138	0.478915	0.613625	2.06882	0.0615549	0.827207
1420957_at	Apc	adenomatosis polyposis coli	-0.272277	-1.46767	0.168724	0.358371	0.25648	1.38251	0.192798	0.828512
1425274_at	Asph	aspartate-beta-hydroxylase	-0.422409	-1.87465	0.0861784	0.263616	0.425942	1.89033	0.0838959	0.827207
1420973_at	Arid5b	AT rich interactive domain 5B (MRF1-like)	-1.07647	-2.25055	0.044624	0.209273	0.785825	1.6429	0.127156	0.827207
1450068_at	Baz1b	bromodomain adjacent to zinc finger domain, 1B	-0.932455	-1.81794	0.0949172	0.275418	1.00427	1.95795	0.0746719	0.827207
1450071_at	Ash1l	ash1 (absent, small, or homeotic)-like (Drosophila)	-0.882145	-2.6611	0.0212411	0.172188	0.516478	1.55802	0.146023	0.827207
1450074_at	Kif3b	kinesin family member 3B	-0.227194	-1.11471	0.287491	0.474673	0.467939	2.2959	0.0411486	0.827207
1420989_at	4933411K20Rik	RIKEN cDNA 4933411K20 gene	-1.61719	-2.8953	0.0138385	0.156895	0.67974	1.21696	0.247751	0.837459
1456909_at	Gpi1	glucose phosphate isomerase 1	-0.328861	-2.31213	0.0399689	0.203771	0.169127	1.18908	0.25813	0.8396
1450083_at	Cnot4	CCR4-NOT transcription complex, subunit 4	-1.25095	-2.53622	0.0266656	0.18153	0.745452	1.51135	0.157397	0.827207
1421016_at	Ighmbp2	immunoglobulin mu binding protein 2	-0.251307	-1.11247	0.288412	0.475558	0.283973	1.25708	0.233397	0.833421
1421027_a_at	Mef2c	myocyte enhancer factor 2C	-1.08145	-3.09694	0.00956385	0.148182	0.522436	1.4961	0.161276	0.827207
1450100_a_at	Tcerg1	transcription elongation regulator 1 (CA150)	-0.793122	-1.87261	0.0864801	0.263991	0.612193	1.44542	0.174754	0.827207
1421055_at	Lats2 /// Xpo4	large tumor suppressor 2 /// exportin 4	-0.224306	-1.4428	0.175476	0.365483	0.189038	1.21595	0.24812	0.837459
1421064_at	Mpp5	membrane protein, palmitoylated 5 (MAGUK p55 subfamily member 5)	-0.983577	-2.51942	0.0274917	0.18233	0.600324	1.53772	0.150879	0.827207
1458176_at	Per3	Period homolog 3 (Drosophila)	-0.20705	-1.1101	0.289392	0.47632	0.303021	1.62465	0.131022	0.827207
1427307_a_at	Dab1	disabled 1	-0.298241	-1.134	0.279638	0.467556	0.365144	1.38839	0.191048	0.828512
1421114_a_at	Epyc	epiphycan	-0.231585	-2.01919	0.0671364	0.239737	0.180755	1.576	0.141835	0.827207
1437224_at	Rtn4	reticulon 4	-1.07171	-2.22275	0.0468916	0.212607	0.820603	1.70195	0.11533	0.827207
1443258_at	Foxp1	forkhead box P1	-0.280514	-1.50956	0.157849	0.347595	0.306074	1.64711	0.12628	0.827207
1438236_at	Nfia	nuclear factor I/A	-0.81424	-1.98575	0.071159	0.245984	0.73541	1.7935	0.098925	0.827207
1425600_a_at	Plcb1	phospholipase C, beta 1	-1.21346	-2.39869	0.0342059	0.194389	1.15106	2.27534	0.0426909	0.827207
1429738_at	Myt1l	myelin transcription factor 1-like	-0.516301	-1.79165	0.0992351	0.28105	0.596002	2.06822	0.06162	0.827207
1421180_at	Lix1	limb expression 1 homolog (chicken)	-0.378075	-1.61895	0.132251	0.319374	0.568672	2.43509	0.0320298	0.827207
1421184_a_at	AB099516 /// Higd1c /// Mettl7a1 /// Mettl7a2 /// Mettl7a3	cDNA sequence AB099516 /// HIG1 domain family, member 1C /// methyltransferase like 7A1 /// methyltransferase like 7A2 /// methyltransferase like 7A3	-0.401419	-1.71147	0.113517	0.297397	0.304852	1.29975	0.21887	0.833102
1421190_at	Gabrb3	gamma-aminobutyric acid (GABA) A receptor, subunit beta 3	-0.672561	-2.0072	0.0685537	0.241473	0.861227	2.57026	0.0250655	0.827207
1421219_at	Ttll3	tubulin tyrosine ligase-like family, member 3	-0.382976	-1.35081	0.202464	0.392714	0.468451	1.65229	0.125206	0.827207
1452071_at	Slc4a4	solute carrier family 4 (anion exchanger), member 4	-0.405571	-1.96369	0.0739335	0.249369	0.513397	2.48576	0.0292227	0.827207
1435521_at	Msi2	Musashi homolog 2 (Drosophila)	-1.38786	-2.93346	0.0129039	0.155264	0.700204	1.47999	0.165461	0.827207
1450174_at	Ptprt	protein tyrosine phosphatase, receptor type, T	-1.13197	-2.81067	0.0161588	0.162291	0.648367	1.60989	0.134223	0.827207
1437303_at	Il6st	interleukin 6 signal transducer	-0.485315	-1.48012	0.165426	0.355161	0.510379	1.55656	0.146368	0.827207
1421280_at	Gabra1	gamma-aminobutyric acid (GABA) A receptor, subunit alpha 1	-0.378774	-1.30994	0.215513	0.407563	0.616629	2.13253	0.0550274	0.827207
1421357_at	Gtf2a1	general transcription factor II A, 1	-0.291477	-2.41874	0.0329901	0.191548	0.328672	2.7274	0.0188184	0.827207
1421378_s_at	Abcc1	ATP-binding cassette, sub-family C (CFTR/MRP), member 1	-0.209161	-1.62296	0.131385	0.318359	0.225247	1.74777	0.106837	0.827207
1445531_at	Csmd1	CUB and Sushi multiple domains 1	-0.551754	-1.94534	0.0763181	0.251608	0.362743	1.27893	0.225863	0.833102
1421477_at	Cplx2	complexin 2	-1.50717	-2.91296	0.0133979	0.156218	0.543153	1.04977	0.315158	0.849596
1447271_at	Nck1	non-catalytic region of tyrosine kinase adaptor protein 1	-0.411033	-3.23018	0.00749528	0.141821	0.265436	2.08597	0.0597294	0.827207
1421492_at	Hpgds	hematopoietic prostaglandin D synthase	-0.343099	-1.94142	0.0768363	0.251926	0.288398	1.63189	0.129475	0.827207
1421504_at	Sp4	trans-acting transcription factor 4	-0.7773	-2.54511	0.0262384	0.180009	0.555611	1.81923	0.0947088	0.827207
1421508_at	Odz1	odd Oz/ten-m homolog 1 (Drosophila)	-1.37633	-2.59453	0.0239821	0.175721	0.778665	1.46787	0.168671	0.827207
1425864_a_at	Sorcs1	VPS10 domain receptor protein SORCS 1	-0.630084	-3.41291	0.00537203	0.132845	0.413252	2.23842	0.0456005	0.827207
1421545_a_at	Syne1	synaptic nuclear envelope 1	-0.810315	-2.07422	0.0609746	0.23293	0.959162	2.45524	0.0308838	0.827207
1444034_at	Rapgef4	Rap guanine nucleotide exchange factor (GEF) 4	-0.948234	-2.18923	0.0497714	0.216806	0.863804	1.9943	0.07011	0.827207
1421711_at	Zfp109	zinc finger protein 109	-0.402399	-2.88866	0.0140079	0.157178	0.158279	1.13622	0.278747	0.840168
1421738_at	Gabra2	gamma-aminobutyric acid (GABA) A receptor, subunit alpha 2	-0.86155	-2.12728	0.0555396	0.225427	0.580496	1.43332	0.178111	0.828512
1425710_a_at	Homer1	homer homolog 1 (Drosophila)	-0.387338	-1.69536	0.116598	0.301231	0.329221	1.44099	0.175977	0.827207
1450397_at	Mtap1b	microtubule-associated protein 1B	-0.949186	-2.63057	0.0224577	0.173324	0.655663	1.8171	0.0950517	0.827207
1421880_at	Mtmr1	myotubularin related protein 1	-0.107764	-1.02384	0.326745	0.510997	0.321641	3.05583	0.0103118	0.827207
1421881_a_at	Elavl2	ELAV (embryonic lethal, abnormal vision, Drosophila)-like 2 (Hu antigen B)	-0.27565	-1.39643	0.188678	0.379601	0.443278	2.24562	0.0450184	0.827207
1438264_a_at	Tpp2	tripeptidyl peptidase II	-0.557173	-2.54475	0.0262556	0.180009	0.516643	2.35964	0.0366992	0.827207
1450401_at	Tgs1	trimethylguanosine synthase homolog (S. cerevisiae)	-1.00358	-1.98118	0.0717257	0.246532	0.625796	1.23539	0.24107	0.834544
1421907_at	Med1	mediator complex subunit 1	-0.73057	-2.54787	0.0261072	0.179888	0.459147	1.60128	0.136123	0.827207
1421918_at	Anp32a	acidic (leucine-rich) nuclear phosphoprotein 32 family, member A	-0.251161	-1.27526	0.227114	0.419158	0.373023	1.89401	0.0833673	0.827207
1456863_at	Epha4	Eph receptor A4	-1.91037	-2.57227	0.0249741	0.177574	1.19261	1.60582	0.135118	0.827207
1441974_at	Camk4	calcium/calmodulin-dependent protein kinase IV	-1.84805	-2.54835	0.0260845	0.179888	1.14041	1.57255	0.14263	0.827207
1421955_a_at	Nedd4	neural precursor cell expressed, developmentally down-regulated 4	-1.67382	-2.57602	0.0248039	0.177574	1.11614	1.71776	0.112334	0.827207
1421975_a_at	Add2	adducin 2 (beta)	-0.74818	-2.13428	0.0548571	0.224539	0.655667	1.87038	0.0868105	0.827207
1421978_at	Gad2	glutamic acid decarboxylase 2	-1.21413	-2.49897	0.0285314	0.183859	0.915393	1.8841	0.0847957	0.827207
1421980_at	Kcnc3	potassium voltage gated channel, Shaw-related subfamily, member 3	-0.832165	-2.52366	0.0272811	0.18233	0.353361	1.07162	0.305636	0.848809
1431191_a_at	Syt1	synaptotagmin I	-0.949959	-2.06475	0.0619957	0.234542	1.10174	2.39465	0.034456	0.827207
1422005_at	Eif2ak2	eukaryotic translation initiation factor 2-alpha kinase 2	-0.293826	-1.26467	0.230755	0.422925	0.311683	1.34153	0.205367	0.833102
1422048_at	Trpc5	transient receptor potential cation channel, subfamily C, member 5	-0.41215	-1.42462	0.180556	0.370932	0.380176	1.3141	0.214152	0.833102
1422053_at	Inhba	inhibin beta-A	-0.319857	-2.10487	0.0577772	0.228147	0.169066	1.11257	0.288373	0.843672
1437066_at	Zbtb20	zinc finger and BTB domain containing 20	-0.33293	-1.12249	0.284303	0.472169	0.619738	2.08949	0.0593618	0.827207
1422073_a_at	Celsr2	cadherin, EGF LAG seven-pass G-type receptor 2 (flamingo homolog, Drosophila)	-0.205981	-1.04366	0.317863	0.503671	0.394808	2.00039	0.0693708	0.827207
1422329_a_at	Ntrk3	neurotrophic tyrosine kinase, receptor, type 3	-0.45496	-1.6189	0.132262	0.319374	0.524864	1.86764	0.0872177	0.827207
1422455_s_at	Nsf	N-ethylmaleimide sensitive fusion protein	-0.786085	-2.56561	0.0252781	0.178167	0.431879	1.40956	0.184858	0.828512
1450634_at	Atp6v1a	ATPase, H+ transporting, lysosomal V1 subunit A	-0.418873	-1.92985	0.0783847	0.253356	0.47785	2.20158	0.0486915	0.827207
1422546_at	Ilf3	interleukin enhancer binding factor 3	-0.473809	-1.14223	0.276342	0.464187	1.05141	2.53468	0.0267406	0.827207
1457316_at	Mtap6	microtubule-associated protein 6	-0.298197	-1.54886	0.148198	0.337401	0.464123	2.41069	0.0334732	0.827207
1422556_at	Gna13	guanine nucleotide binding protein, alpha 13	-0.510726	-1.79804	0.0981684	0.279599	0.786104	2.76753	0.0174865	0.827207
1424893_at	Ndel1	nuclear distribution gene E-like homolog 1 (A. nidulans)	-0.715275	-2.13499	0.0547889	0.224418	0.655531	1.95666	0.0748389	0.827207
1440161_at	Mmp16	matrix metallopeptidase 16	-1.12384	-3.03966	0.0106219	0.15117	0.610276	1.65062	0.125552	0.827207
1422642_at	Cdc42ep3	CDC42 effector protein (Rho GTPase binding) 3	-0.146403	-1.12402	0.283679	0.471399	0.17068	1.31041	0.215358	0.833102
1430231_a_at	Cep70	centrosomal protein 70	-0.396534	-1.72791	0.110446	0.293938	0.264271	1.15157	0.272632	0.8396
1429296_at	Rab10	RAB10, member RAS oncogene family	-0.194321	-1.5741	0.142272	0.330581	0.316969	2.56761	0.0251866	0.827207
1422680_at	Ctr9	Ctr9, Paf1/RNA polymerase II complex component, homolog (S. cerevisiae)	-0.425049	-1.49724	0.160982	0.350998	0.459573	1.61886	0.132271	0.827207
1453189_at	LOC100044900 /// Ube2i	SUMO-conjugating enzyme UBC9-like /// ubiquitin-conjugating enzyme E2I	-0.418298	-1.27253	0.228049	0.420066	0.365781	1.11276	0.288292	0.843669
1422719_s_at	Nup50	nucleoporin 50	-0.249585	-1.13581	0.278913	0.466639	0.570438	2.59594	0.0239207	0.827207
1422733_at	Fjx1	four jointed box 1 (Drosophila)	-0.568129	-1.85128	0.0896861	0.26842	0.802112	2.61374	0.0231576	0.827207
1430820_a_at	Bbx	bobby sox homolog (Drosophila)	-0.594979	-1.70413	0.114911	0.299053	0.516859	1.48038	0.165358	0.827207
1422748_at	Zeb2	zinc finger E-box binding homeobox 2	-1.02787	-2.69285	0.0200448	0.169922	0.776632	2.03464	0.0653502	0.827207
1428820_at	Mapre1	microtubule-associated protein, RP/EB family, member 1	-0.556705	-2.14667	0.0536697	0.222434	0.641456	2.47347	0.0298811	0.827207
1443891_at	Rad51l3	RAD51-like 3 (S. cerevisiae)	-0.278216	-1.93898	0.0771598	0.25216	0.177913	1.23994	0.239445	0.834067
1422805_a_at	Ing3	inhibitor of growth family, member 3	-0.225405	-1.29205	0.221436	0.413189	0.257019	1.47326	0.167237	0.827207
1422834_at	Kcnd2	potassium voltage-gated channel, Shal-related family, member 2	-1.81101	-2.76456	0.017582	0.165818	0.957933	1.46231	0.17016	0.827207
1422842_at	Xrn2	5'-3' exoribonuclease 2	-1.3519	-2.34783	0.0374869	0.199103	0.796586	1.38342	0.192526	0.828512
1446807_at	Usp8	ubiquitin specific peptidase 8	-0.707519	-1.87933	0.085491	0.263089	0.48956	1.30038	0.21866	0.833102
1422890_at	Pcdh18	protocadherin 18	-0.305093	-1.99699	0.0697827	0.24357	0.396787	2.59717	0.023867	0.827207
1422894_at	Sfmbt1	Scm-like with four mbt domains 1	-0.621382	-1.66874	0.121855	0.307311	0.725808	1.94918	0.0758129	0.827207
1422945_a_at	Kif5c	kinesin family member 5C	-1.01053	-2.55345	0.0258436	0.179548	0.582739	1.47249	0.167441	0.827207
1422964_at	Rad23a	RAD23a homolog (S. cerevisiae)	-0.472851	-1.48796	0.16338	0.353553	0.591102	1.86007	0.0883524	0.827207
1422967_a_at	Tfrc	transferrin receptor	-0.265271	-1.07476	0.304286	0.49068	0.468672	1.89885	0.0826789	0.827207
1457588_at	Vcp	valosin containing protein	-0.459161	-2.25613	0.0441823	0.208373	0.214762	1.05525	0.31275	0.849349
1450846_at	Bzw1	basic leucine zipper and W2 domains 1	-0.275328	-1.19861	0.254545	0.444038	0.498101	2.16843	0.0516416	0.827207
1456623_at	Tpm1	tropomyosin 1, alpha	-0.258062	-1.07241	0.305294	0.491497	0.472933	1.96534	0.0737231	0.827207
1423066_at	Dnmt3a	DNA methyltransferase 3A	-1.38604	-2.69984	0.0197905	0.169653	1.1112	2.16448	0.0520042	0.827207
1453514_at	Gpm6b	glycoprotein m6b	-0.428873	-1.67923	0.11976	0.304505	0.328371	1.28572	0.223564	0.833102
1439477_at	Ube2b	ubiquitin-conjugating enzyme E2B	-0.251955	-1.69412	0.116839	0.301355	0.195651	1.31554	0.213686	0.833102
1456054_a_at	Pum1	pumilio 1 (Drosophila)	-1.16422	-3.21486	0.00770797	0.142195	0.484416	1.33767	0.206588	0.833102
1423137_at	Rala	v-ral simian leukemia viral oncogene homolog A (ras related)	-0.806699	-3.22237	0.0076029	0.142195	0.4666	1.86384	0.0877853	0.827207
1423170_at	Taf7	TAF7 RNA polymerase II, TATA box binding protein (TBP)-associated factor	-0.481934	-1.56929	0.143384	0.331614	0.63228	2.05886	0.0626394	0.827207
1452444_at	Napb	N-ethylmaleimide sensitive fusion protein attachment protein beta	-0.369707	-1.4303	0.178955	0.369539	0.430044	1.66374	0.122866	0.827207
1423180_at	Kcnb1	potassium voltage gated channel, Shab-related subfamily, member 1	-1.09721	-2.98943	0.0116459	0.151303	0.431036	1.17438	0.263739	0.8396
1423184_at	Itsn2	intersectin 2	-1.00681	-2.018	0.0672763	0.239786	1.0894	2.18352	0.050278	0.827207
1450901_a_at	Smek2	SMEK homolog 2, suppressor of mek1 (Dictyostelium)	-0.381034	-1.98	0.0718725	0.246839	0.385886	2.00522	0.0687909	0.827207
1423201_at	Ncor1	nuclear receptor co-repressor 1	-1.26163	-3.16702	0.0084126	0.142803	0.401298	1.00736	0.33427	0.850833
1450906_at	Plxnc1	plexin C1	-0.413042	-1.22558	0.244608	0.435435	0.762291	2.26188	0.0437308	0.827207
1423222_at	Cap2	CAP, adenylate cyclase-associated protein, 2 (yeast)	-0.546467	-2.72623	0.0188586	0.16853	0.33065	1.64956	0.125772	0.827207
1450915_at	Ap3b1	adaptor-related protein complex 3, beta 1 subunit	-1.02066	-2.52908	0.0270139	0.182164	0.733776	1.81822	0.0948721	0.827207
1423249_at	Nktr	natural killer tumor recognition sequence	-1.24264	-2.52322	0.027303	0.18233	0.792655	1.60951	0.134306	0.827207
1423250_a_at	Tgfb2	transforming growth factor, beta 2	-0.497868	-1.74337	0.107627	0.290819	0.47369	1.65871	0.123889	0.827207
1423281_at	Stmn2	stathmin-like 2	-0.121745	-1.09377	0.296203	0.483206	0.113831	1.02267	0.327275	0.850833
1426574_a_at	Add3	adducin 3 (gamma)	-0.857445	-2.13321	0.054961	0.224685	0.671147	1.66972	0.121657	0.827207
1423325_at	Pnn	pinin	-1.36307	-2.6623	0.0211946	0.172152	0.956025	1.86728	0.0872719	0.827207
1423329_at	Gdap1	ganglioside-induced differentiation-associated-protein 1	-0.446735	-2.85798	0.0148179	0.159431	0.32926	2.10643	0.0576186	0.827207
1423393_at	Clic4	chloride intracellular channel 4 (mitochondrial)	-0.262656	-1.67183	0.121234	0.30664	0.279697	1.7803	0.101153	0.827207
1423406_at	Sv2a	synaptic vesicle glycoprotein 2 a	-0.28781	-1.46531	0.169356	0.358892	0.281393	1.43264	0.178301	0.828512
1423414_at	Ptgs1	prostaglandin-endoperoxide synthase 1	-0.359102	-2.44494	0.0314643	0.188637	0.168626	1.14809	0.274011	0.840021
1423417_at	Smarcc1	SWI/SNF related, matrix associated, actin dependent regulator of chromatin, subfamily c, member 1	-1.14046	-2.32533	0.0390333	0.202254	0.86872	1.77127	0.102703	0.827207
1436533_at	Trove2	TROVE domain family, member 2	-0.867065	-2.05673	0.0628734	0.235109	0.860895	2.0421	0.0645042	0.827207
1460729_at	Rock1	Rho-associated coiled-coil containing protein kinase 1	-0.859956	-1.98751	0.0709419	0.245538	0.875469	2.02336	0.0666496	0.827207
1443144_at	Prkcb	protein kinase C, beta	-0.773099	-2.00387	0.0689519	0.241891	0.611008	1.58373	0.140065	0.827207
1436363_a_at	Nfix	nuclear factor I/X	-0.50585	-1.89026	0.0839059	0.260435	0.60694	2.26801	0.0432541	0.827207
1423500_a_at	Sox5	SRY-box containing gene 5	-0.545634	-2.86067	0.0147449	0.159399	0.283931	1.4886	0.163211	0.827207
1437210_a_at	Brd2	bromodomain containing 2	-0.891868	-2.72022	0.0190668	0.16853	0.478762	1.46024	0.170718	0.827207
1438515_at	Zfp207	zinc finger protein 207	-0.763055	-2.68674	0.0202698	0.170144	0.304675	1.07277	0.305142	0.848809
1423552_at	Leprotl1	leptin receptor overlapping transcript-like 1	-0.176663	-1.14539	0.275083	0.462876	0.173749	1.1265	0.282674	0.840538
1423559_at	Kcnc1	potassium voltage gated channel, Shaw-related subfamily, member 1	-0.678124	-2.24966	0.0446955	0.209273	0.477848	1.58525	0.139722	0.827207
1423560_at	Nell2	NEL-like 2 (chicken)	-1.16704	-2.08021	0.0603375	0.232532	1.3923	2.48173	0.0294369	0.827207
1423569_at	Gatm	glycine amidinotransferase (L-arginine:glycine amidinotransferase)	-0.240762	-1.42051	0.181723	0.372018	0.277388	1.6366	0.128479	0.827207
1423571_at	S1pr1	sphingosine-1-phosphate receptor 1	-0.243941	-1.77035	0.102861	0.28508	0.432674	3.14004	0.0088383	0.827207
1444387_at	Nmt2	N-myristoyltransferase 2	-0.638685	-3.92975	0.00212141	0.110087	0.292947	1.80246	0.0974378	0.827207
1427526_at	Fgfr1op2	FGFR1 oncogene partner 2	-0.455243	-1.81136	0.0959809	0.276778	0.273528	1.08834	0.298495	0.848809
1423594_a_at	Ednrb	endothelin receptor type B	-1.40423	-2.57191	0.0249904	0.177574	0.967717	1.77241	0.102505	0.827207
1423597_at	Atp8a1	ATPase, aminophospholipid transporter (APLT), class I, type 8A, member 1	-1.1499	-2.62084	0.0228597	0.1735	0.76465	1.74279	0.107732	0.827207
1423601_s_at	Tcof1	Treacher Collins Franceschetti syndrome 1, homolog	-0.462314	-1.97112	0.0729875	0.247956	0.413352	1.76237	0.104251	0.827207
1423742_at	Gm15455 /// Rbm10	predicted gene 15455 /// RNA binding motif protein 10	-0.316805	-1.60728	0.134797	0.32264	0.355471	1.80345	0.0972755	0.827207
1430875_a_at	Pak1ip1	PAK1 interacting protein 1	-0.367287	-1.73077	0.10992	0.293246	0.351306	1.65546	0.124554	0.827207
1451131_at	Arl6ip1	ADP-ribosylation factor-like 6 interacting protein 1	-0.376561	-1.67918	0.11977	0.304505	0.302457	1.34873	0.203113	0.832317
1423872_a_at	Dag1	dystroglycan 1	-0.277436	-1.12727	0.282359	0.470267	0.519973	2.11274	0.0569816	0.827207
1444152_at	Celf2	CUGBP, Elav-like family member 2	-0.955812	-2.23927	0.0455314	0.210397	0.87738	2.05552	0.0630068	0.827207
1457518_at	C630004H02Rik	RIKEN cDNA C630004H02 gene	-0.294398	-1.53792	0.150831	0.340071	0.305346	1.59511	0.137497	0.827207
1423966_at	Cd99l2	CD99 antigen-like 2	-0.282206	-1.25877	0.232808	0.424927	0.471538	2.10327	0.0579401	0.827207
1423995_at	Kif1b	kinesin family member 1B	-1.39113	-2.33903	0.0380849	0.200615	1.23109	2.06995	0.0614333	0.827207
1427396_a_at	Csde1	cold shock domain containing E1, RNA binding	-0.623995	-2.33617	0.0382811	0.200996	0.461025	1.72603	0.110795	0.827207
1437204_a_at	Tcf25	transcription factor 25 (basic helix-loop-helix)	-0.710061	-1.69751	0.116183	0.300693	0.553885	1.32415	0.2109	0.833102
1444150_at	Epb4.1	erythrocyte protein band 4.1	-0.450541	-1.88671	0.0844176	0.261371	0.368073	1.54137	0.149998	0.827207
1424112_at	Igf2r	insulin-like growth factor 2 receptor	-0.554851	-1.80854	0.0964401	0.277209	0.839778	2.73727	0.0184818	0.827207
1438039_at	Hectd1	HECT domain containing 1	-0.890324	-2.82063	0.015867	0.161685	0.410481	1.30044	0.218641	0.833102
1424142_at	Ikbkap	inhibitor of kappa light polypeptide enhancer in B cells, kinase complex-associated protein	-0.496751	-1.47023	0.168042	0.357904	0.658413	1.9487	0.0758763	0.827207
1438033_at	Tef	thyrotroph embryonic factor	-0.722264	-1.99223	0.0703619	0.244681	0.675732	1.86388	0.0877788	0.827207
1424207_at	Smarca5	SWI/SNF related, matrix associated, actin dependent regulator of chromatin, subfamily a, member 5	-0.887301	-2.08523	0.0598074	0.23187	0.853682	2.00622	0.0686705	0.827207
1455836_at	Papola	poly (A) polymerase alpha	-0.808946	-2.02103	0.0669213	0.239582	0.634939	1.5863	0.139483	0.827207
1424221_at	Susd4	sushi domain containing 4	-0.530004	-1.99613	0.0698871	0.243834	0.370565	1.39564	0.18891	0.828512
1456822_at	Rad23b	RAD23b homolog (S. cerevisiae)	-0.60474	-1.97815	0.0721043	0.247174	0.423984	1.38688	0.191497	0.828512
1424296_at	Gclc	glutamate-cysteine ligase, catalytic subunit	-0.220832	-1.47839	0.16588	0.355513	0.187869	1.25772	0.233172	0.833343
1424325_at	Esco1	establishment of cohesion 1 homolog 1 (S. cerevisiae)	-0.650515	-2.31012	0.0401131	0.204001	0.289333	1.02748	0.325099	0.84976
1451319_at	Senp1	SUMO1/sentrin specific peptidase 1	-0.308913	-1.3676	0.197296	0.387729	0.469039	2.0765	0.0607311	0.827207
1424342_at	Fyttd1	forty-two-three domain containing 1	-0.741042	-2.72375	0.0189444	0.16853	0.326168	1.19885	0.254455	0.83851
1424350_s_at	Lpgat1	lysophosphatidylglycerol acyltransferase 1	-1.33854	-2.74441	0.0182419	0.167274	0.824617	1.69071	0.117501	0.827207
1447025_at	Ube2e2	Ubiquitin-conjugating enzyme E2E 2	-0.433663	-1.33758	0.206614	0.397219	0.527735	1.62774	0.130361	0.827207
1424398_at	Dhx36	DEAH (Asp-Glu-Ala-His) box polypeptide 36	-1.03125	-3.00091	0.0114035	0.15117	0.411151	1.19643	0.25536	0.83851
1429624_at	Sltm	SAFB-like, transcription modulator	-1.05898	-2.90989	0.0134735	0.156337	0.521856	1.43397	0.177929	0.828512
1453796_a_at	Ergic2	ERGIC and golgi 2	-0.320503	-1.664	0.122813	0.308511	0.352723	1.83128	0.092792	0.827207
1440260_at	Ccdc58	coiled-coil domain containing 58	-0.409202	-1.98355	0.0714308	0.246132	0.23011	1.11543	0.287195	0.843661
1424504_at	Rab22a	RAB22A, member RAS oncogene family	-0.694541	-1.62103	0.1318	0.318826	0.669242	1.56199	0.145089	0.827207
1449870_a_at	Atp6v0a2	ATPase, H+ transporting, lysosomal V0 subunit A2	-0.575682	-2.79575	0.0166064	0.163149	0.476782	2.31545	0.0397314	0.827207
1457744_at	Ddx46	DEAD (Asp-Glu-Ala-Asp) box polypeptide 46	-1.03382	-2.20016	0.0488145	0.215578	0.914038	1.94524	0.0763307	0.827207
1424598_at	Ddx6	DEAD (Asp-Glu-Ala-Asp) box polypeptide 6	-1.64063	-2.71906	0.0191073	0.16853	0.639297	1.05953	0.31088	0.849349
1424658_at	Taok1	TAO kinase 1	-0.647968	-2.24634	0.044961	0.209737	0.463569	1.60707	0.134842	0.827207
1424663_at	BC017647	cDNA sequence BC017647	-0.395007	-1.3543	0.201382	0.391561	0.479432	1.64375	0.126979	0.827207
1441956_s_at	Cux1	cut-like homeobox 1	-0.414904	-1.65104	0.125466	0.311137	0.297785	1.18498	0.259685	0.8396
1424675_at	Slc39a6	solute carrier family 39 (metal ion transporter), member 6	-0.33916	-1.21728	0.247632	0.438226	0.555149	1.99249	0.0703305	0.827207
1424687_at	Heatr6	HEAT repeat containing 6	-0.898253	-1.89609	0.0830703	0.259858	1.09084	2.30262	0.0406561	0.827207
1424708_at	Gm4024 /// Tmed10	predicted pseudogene 4024 /// transmembrane emp24-like trafficking protein 10 (yeast)	-0.743773	-2.1968	0.0491064	0.215948	0.596392	1.7615	0.104404	0.827207
1424755_at	Hip1	huntingtin interacting protein 1	-0.695562	-1.97972	0.0719073	0.246844	0.676487	1.92543	0.0789845	0.827207
1424770_at	Cald1	caldesmon 1	-0.787636	-1.90364	0.082001	0.258126	0.739453	1.78719	0.0999848	0.827207
1424778_at	Reep3	receptor accessory protein 3	-0.511302	-1.47873	0.165793	0.35543	0.824928	2.38576	0.0350131	0.827207
1451485_at	Luc7l3	LUC7-like 3 (S. cerevisiae)	-1.57436	-3.12103	0.00915125	0.147151	0.793135	1.57232	0.142683	0.827207
1456022_at	Hipk2	homeodomain interacting protein kinase 2	-0.422479	-2.70258	0.0196916	0.169394	0.329664	2.10884	0.0573741	0.827207
1424922_a_at	Brd4	bromodomain containing 4	-0.516257	-2.33351	0.0384643	0.201468	0.338535	1.53019	0.152716	0.827207
1424947_at	Dync1li1	dynein cytoplasmic 1 light intermediate chain 1	-0.213756	-1.64952	0.12578	0.311444	0.236072	1.82172	0.0943097	0.827207
1439696_at	Nr2c2	nuclear receptor subfamily 2, group C, member 2	-0.702658	-2.67641	0.0206558	0.170831	0.421289	1.60468	0.135369	0.827207
1425019_at	Ubxn2a	UBX domain protein 2A	-1.14703	-2.7357	0.0185349	0.167434	0.625545	1.49195	0.162346	0.827207
1425029_a_at	Mboat2	membrane bound O-acyltransferase domain containing 2	-0.338489	-2.5082	0.0280577	0.183535	0.178168	1.32022	0.212166	0.833102
1446624_at	Fktn	fukutin	-1.07871	-2.89337	0.0138874	0.156932	0.391422	1.04989	0.315107	0.849596
1425060_s_at	Clip1	CAP-GLY domain containing linker protein 1	-1.08523	-3.47108	0.00483349	0.132453	0.41175	1.31698	0.213218	0.833102
1425075_at	Gatad2b	GATA zinc finger domain containing 2B	-1.22193	-2.44177	0.0316455	0.188993	0.607152	1.21326	0.249107	0.837459
1425132_at	Neto1	neuropilin (NRP) and tolloid (TLL)-like 1	-0.141917	-1.11748	0.286352	0.47402	0.358743	2.82483	0.0157455	0.827207
1425139_at	Sesn2	sestrin 2	-0.447366	-1.8622	0.0880317	0.265881	0.680759	2.83372	0.0154911	0.827207
1425148_a_at	Snx6	sorting nexin 6	-0.594391	-2.14422	0.0539021	0.222843	0.290041	1.0463	0.316691	0.84976
1455799_at	Rorb	RAR-related orphan receptor beta	-0.807819	-2.19019	0.0496867	0.21654	0.682837	1.85133	0.089679	0.827207
1425176_at	C1ql3	C1q-like 3	-0.482234	-1.88297	0.0849602	0.262444	0.535314	2.09023	0.0592845	0.827207
1451621_at	Pppde1	PPPDE peptidase domain containing 1	-0.560445	-1.62115	0.131775	0.318826	0.683508	1.97713	0.0722321	0.827207
1457288_at	Ank3	ankyrin 3, epithelial	-0.45981	-1.55316	0.147172	0.336298	0.454137	1.534	0.151785	0.827207
1451639_at	Cebpg	CCAAT/enhancer binding protein (C/EBP), gamma	-0.370457	-1.76412	0.103945	0.28664	0.2796	1.33146	0.20856	0.833102
1425272_at	Emp2	epithelial membrane protein 2	-0.593202	-1.62188	0.131618	0.318737	0.609629	1.66679	0.122248	0.827207
1425338_at	Plcb4	phospholipase C, beta 4	-0.622984	-2.08683	0.0596397	0.231525	0.627406	2.10164	0.058106	0.827207
1428343_at	Rcor3	REST corepressor 3	-0.4696	-1.75875	0.104887	0.287681	0.53203	1.99256	0.0703216	0.827207
1451685_at	Mllt6	myeloid/lymphoid or mixed-lineage leukemia (trithorax homolog, Drosophila); translocated to, 6	-0.446238	-1.94674	0.0761335	0.251608	0.323316	1.41048	0.184592	0.828512
1425382_a_at	Aqp4	aquaporin 4	-0.360359	-1.46061	0.170619	0.360367	0.673251	2.72882	0.0187696	0.827207
1436875_at	Dnm3	dynamin 3	-1.46865	-2.65025	0.021666	0.172213	0.746947	1.3479	0.203371	0.832317
1425488_at	Slu7	SLU7 splicing factor homolog (S. cerevisiae)	-0.292221	-1.8032	0.0973157	0.278237	0.169033	1.04305	0.318132	0.84976
1444120_at	Bin1	bridging integrator 1	-0.431358	-1.66804	0.121997	0.307563	0.449826	1.73945	0.108335	0.827207
1425533_a_at	Stau2	staufen (RNA binding protein) homolog 2 (Drosophila)	-0.857763	-2.39182	0.0346325	0.194732	0.585708	1.63321	0.129196	0.827207
1425538_x_at	Ceacam1	carcinoembryonic antigen-related cell adhesion molecule 1	-0.328817	-1.00888	0.333572	0.517377	0.612939	1.88062	0.0853022	0.827207
1434206_s_at	Ppp2r5c	protein phosphatase 2, regulatory subunit B (B56), gamma isoform	-0.614393	-2.16857	0.0516283	0.219982	0.529293	1.8682	0.0871334	0.827207
1425544_at	Plekha5	pleckstrin homology domain containing, family A member 5	-0.61111	-1.58109	0.140668	0.328885	0.628036	1.62488	0.130973	0.827207
1425573_a_at	Asap1	ArfGAP with SH3 domain, ankyrin repeat and PH domain1	-0.268153	-1.13365	0.279781	0.467669	0.309662	1.30913	0.215776	0.833102
1426831_at	Ahcyl1	S-adenosylhomocysteine hydrolase-like 1	-0.723991	-3.24842	0.00724955	0.14139	0.266722	1.19673	0.255247	0.83851
1437283_at	Tnpo2	transportin 2 (importin 3, karyopherin beta 2b)	-0.204578	-1.23738	0.24036	0.431849	0.271897	1.64455	0.126812	0.827207
1426756_at	Galnt2	UDP-N-acetyl-alpha-D-galactosamine:polypeptide N-acetylgalactosaminyltransferase 2	-0.613846	-2.94899	0.0125417	0.153774	0.230676	1.1082	0.290179	0.84472
1425660_at	Btbd3	BTB (POZ) domain containing 3	-0.698689	-1.81886	0.094769	0.275315	0.616632	1.60525	0.135245	0.827207
1425661_at	Cdadc1	cytidine and dCMP deaminase domain containing 1	-0.280143	-1.0309	0.32356	0.508737	0.391728	1.44152	0.17583	0.827207
1449999_a_at	Cacna2d1	calcium channel, voltage-dependent, alpha2/delta subunit 1	-1.39563	-2.27335	0.0428429	0.207004	0.93316	1.52003	0.155226	0.827207
1445418_at	Smg6	Smg-6 homolog, nonsense mediated mRNA decay factor (C. elegans)	-1.1902	-5.28704	0.000214005	0.0814267	0.592531	2.6321	0.0223951	0.827207
1451447_at	Cuedc1	CUE domain containing 1	-0.349078	-1.98938	0.0707119	0.245184	0.433462	2.47028	0.030054	0.827207
1452079_s_at	Dcun1d1	DCN1, defective in cullin neddylation 1, domain containing 1 (S. cerevisiae)	-0.486245	-2.01839	0.0672303	0.239737	0.255896	1.06222	0.309707	0.849349
1459917_at	Ggnbp2	gametogenetin binding protein 2	-0.626107	-1.62946	0.129993	0.31639	0.546823	1.42312	0.18098	0.828512
1427669_a_at	Cit	citron	-0.833328	-2.24435	0.0451205	0.209965	0.656036	1.76686	0.103467	0.827207
1444101_at	Odf2	outer dense fiber of sperm tails 2	-0.615134	-2.46702	0.030232	0.186148	0.421372	1.68993	0.117655	0.827207
1437958_at	Xpr1	xenotropic and polytropic retrovirus receptor 1	-0.632336	-2.6301	0.0224772	0.173324	0.260963	1.08543	0.299728	0.848809
1426084_a_at	Tor1aip1	torsin A interacting protein 1	-0.144603	-1.0531	0.313694	0.499337	0.200015	1.45665	0.171688	0.827207
1438721_a_at	Irf3	interferon regulatory factor 3	-0.714429	-1.80719	0.0966613	0.277446	0.52955	1.33953	0.206	0.833102
1450712_at	Kcnj9	potassium inwardly-rectifying channel, subfamily J, member 9	-0.709989	-2.06749	0.0616989	0.234386	0.408798	1.19042	0.257624	0.8396
1426165_a_at	Casp3	caspase 3	-0.281604	-1.55358	0.147074	0.336298	0.326452	1.801	0.0976788	0.827207
1441573_at	Scmh1	Sex comb on midleg homolog 1	-0.236623	-1.09108	0.297338	0.48436	0.427491	1.97118	0.0729809	0.827207
1456492_at	Mau2	MAU2 chromatid cohesion factor homolog (C. elegans)	-1.06081	-2.54202	0.0263863	0.180484	0.615913	1.47591	0.166536	0.827207
1460390_at	Sorl1	sortilin-related receptor, LDLR class A repeats-containing	-0.366065	-1.39014	0.19053	0.381017	0.476599	1.8099	0.0962188	0.827207
1426259_at	Pank3	pantothenate kinase 3	-0.657867	-2.68465	0.0203473	0.170543	0.33808	1.37965	0.193655	0.828512
1426287_at	Atxn7	ataxin 7	-0.351953	-1.56219	0.145041	0.333958	0.334511	1.48478	0.164208	0.827207
1426301_at	Alcam	activated leukocyte cell adhesion molecule	-0.742317	-3.12643	0.0090612	0.146618	0.345153	1.45369	0.172492	0.827207
1426326_at	Zfp91	zinc finger protein 91	-1.37997	-2.69838	0.0198434	0.16984	0.867412	1.69612	0.116451	0.827207
1426327_s_at	U05342 /// Zfp91	sequence U05342 /// zinc finger protein 91	-1.23084	-3.26848	0.00698889	0.141073	0.701965	1.86406	0.0877519	0.827207
1426366_at	Eif2c2	eukaryotic translation initiation factor 2C, 2	-0.582016	-2.21313	0.0477013	0.213777	0.604148	2.29729	0.0410465	0.827207
1438478_a_at	Ppp3ca	protein phosphatase 3, catalytic subunit, alpha isoform	-0.19117	-1.36888	0.196908	0.387611	0.18023	1.29054	0.221943	0.833102
1452058_a_at	Rnf11	ring finger protein 11	-0.501175	-2.25994	0.0438828	0.208206	0.416051	1.87609	0.0859667	0.827207
1426406_at	Setd8	SET domain containing (lysine methyltransferase) 8	-0.257967	-1.24995	0.235897	0.427276	0.756515	3.66561	0.00340105	0.827207
1426408_at	Celf1	CUGBP, Elav-like family member 1	-0.174678	-1.08108	0.301581	0.488835	0.295248	1.82728	0.0934241	0.827207
1457218_at	Strbp	spermatid perinuclear RNA binding protein	-0.493354	-2.55286	0.0258711	0.179548	0.294689	1.52487	0.154027	0.827207
1442038_at	Rbm26	RNA binding motif protein 26	-0.851171	-2.03137	0.0657245	0.238127	0.610876	1.45789	0.171352	0.827207
1426425_at	Sugt1	SGT1, suppressor of G2 allele of SKP1 (S. cerevisiae)	-0.235603	-1.46222	0.170184	0.360116	0.359263	2.22969	0.0463157	0.827207
1443193_at	Ttll1	tubulin tyrosine ligase-like 1	-0.419145	-2.17761	0.0508077	0.218577	0.199919	1.03865	0.32009	0.84976
1426444_at	Rhbdd2	rhomboid domain containing 2	-0.287325	-1.4006	0.187459	0.378497	0.372289	1.81476	0.0954304	0.827207
1426446_at	6430548M08Rik	RIKEN cDNA 6430548M08 gene	-0.727076	-2.29843	0.0409627	0.205344	0.385348	1.21816	0.24731	0.837459
1426458_at	Slmap	sarcolemma associated protein	-0.68351	-2.70315	0.0196711	0.169394	0.379906	1.50245	0.15965	0.827207
1426478_at	Rasa1	RAS p21 protein activator 1	-0.710298	-2.54666	0.0261644	0.179888	0.656506	2.3538	0.0370867	0.827207
1426485_at	Ubxn4	UBX domain protein 4	-1.36014	-2.50778	0.0280786	0.183535	0.829342	1.52911	0.152981	0.827207
1426498_at	Kdm5c	lysine (K)-specific demethylase 5C	-0.277175	-1.15052	0.273049	0.461101	0.580763	2.41067	0.0334743	0.827207
1426526_s_at	Ovgp1	oviductal glycoprotein 1	-0.288502	-1.68732	0.118165	0.302202	0.282179	1.65033	0.125611	0.827207
1426532_at	Zmynd11	zinc finger, MYND domain containing 11	-0.893896	-2.36807	0.0361467	0.1964	0.4678	1.23928	0.239682	0.834067
1438051_at	Ttc14	tetratricopeptide repeat domain 14	-0.896802	-2.81321	0.0160838	0.162291	0.772457	2.42315	0.0327286	0.827207
1426545_at	Tnrc6b	trinucleotide repeat containing 6b	-0.276178	-1.03778	0.32048	0.505747	0.715785	2.68966	0.0201619	0.827207
1426559_at	Sbno1	sno, strawberry notch homolog 1 (Drosophila)	-0.965587	-2.99316	0.0115665	0.151276	0.52208	1.61836	0.132378	0.827207
1426563_at	Zfp553	zinc finger protein 553	-0.451602	-2.47947	0.029558	0.185315	0.44192	2.42631	0.0325425	0.827207
1428967_at	Igf1r	insulin-like growth factor I receptor	-0.569084	-2.12878	0.0553928	0.225261	0.316119	1.18251	0.260626	0.8396
1426587_a_at	Stat3	signal transducer and activator of transcription 3	-0.358491	-1.90646	0.0816053	0.257984	0.326489	1.73627	0.108914	0.827207
1426597_s_at	Iffo2	intermediate filament family orphan 2	-0.338734	-1.37272	0.195742	0.386466	0.392795	1.59181	0.138239	0.827207
1429415_at	Zmynd8	zinc finger, MYND-type containing 8	-0.563186	-2.3918	0.0346339	0.194732	0.293622	1.24698	0.236943	0.833807
1426631_at	Pus7	pseudouridylate synthase 7 homolog (S. cerevisiae)	-0.174507	-1.18716	0.258858	0.448226	0.280677	1.90942	0.0811902	0.827207
1456316_a_at	Acbd3	acyl-Coenzyme A binding domain containing 3	-0.976928	-2.17774	0.0507959	0.218577	0.532933	1.188	0.258539	0.8396
1452140_at	Tbc1d20	TBC1 domain family, member 20	-0.353558	-2.24319	0.0452142	0.21017	0.440576	2.79529	0.0166204	0.827207
1437497_a_at	Hsp90aa1	heat shock protein 90, alpha (cytosolic), class A member 1	-1.23026	-3.12522	0.0090813	0.146666	0.431436	1.09597	0.295277	0.847785
1433293_at	Sdha	succinate dehydrogenase complex, subunit A, flavoprotein (Fp)	-0.240441	-1.08528	0.299792	0.48674	0.280541	1.26628	0.230199	0.833343
1426713_s_at	Eprs	glutamyl-prolyl-tRNA synthetase	-0.55624	-2.66608	0.0210491	0.171862	0.397724	1.9063	0.0816267	0.827207
1446550_at	Gspt1	G1 to S phase transition 1	-0.639866	-2.06248	0.0622436	0.234542	0.358752	1.15636	0.270745	0.8396
1442107_at	Flnb	filamin, beta	-0.511777	-2.21514	0.047531	0.21349	0.256148	1.10869	0.289975	0.84472
1426753_at	Phf17	PHD finger protein 17	-0.379777	-1.55333	0.147132	0.336298	0.514105	2.10275	0.0579928	0.827207
1426755_at	Ckap4	cytoskeleton-associated protein 4	-0.749551	-2.57965	0.0246409	0.177259	0.489152	1.68346	0.118923	0.827207
1428764_at	Meg3	maternally expressed 3	-0.997216	-2.45143	0.0310971	0.18796	0.724249	1.78041	0.101135	0.827207
1426777_a_at	Wasl	Wiskott-Aldrich syndrome-like (human)	-0.871129	-2.57287	0.0249468	0.177574	0.470956	1.39096	0.190288	0.828512
1426790_at	Ssrp1	structure specific recognition protein 1	-0.619749	-2.40966	0.0335354	0.192812	0.505855	1.96683	0.0735327	0.827207
1426805_at	Smarca4	SWI/SNF related, matrix associated, actin dependent regulator of chromatin, subfamily a, member 4	-0.790755	-2.29967	0.040872	0.205018	0.578813	1.6833	0.118955	0.827207
1455905_at	2610507B11Rik	RIKEN cDNA 2610507B11 gene	-1.2038	-2.06653	0.0618032	0.234542	0.969548	1.6644	0.122732	0.827207
1426824_at	Psme4	proteasome (prosome, macropain) activator subunit 4	-0.408699	-2.81117	0.0161441	0.162291	0.53789	3.6998	0.00319832	0.827207
1438496_a_at	Ddx26b	DEAD/H (Asp-Glu-Ala-Asp/His) box polypeptide 26B	-0.731375	-2.10311	0.0579564	0.228548	0.565096	1.62496	0.130955	0.827207
1437020_at	Ep400	E1A binding protein p400	-0.949411	-2.25564	0.0442206	0.208373	0.629084	1.4946	0.161662	0.827207
1450437_a_at	Ncam1	neural cell adhesion molecule 1	-0.221271	-1.83456	0.0922753	0.27162	0.278526	2.30927	0.0401743	0.827207
1427266_at	Pbrm1	polybromo 1	-0.807896	-2.47337	0.0298865	0.185771	0.388412	1.18912	0.258116	0.8396
1451837_at	Ap3b2	adaptor-related protein complex 3, beta 2 subunit	-0.358014	-2.25678	0.0441309	0.208362	0.398878	2.51437	0.0277451	0.827207
1456112_at	Tpr	translocated promoter region	-1.06527	-2.37548	0.0356677	0.19556	0.892672	1.99059	0.0705627	0.827207
1426951_at	Crim1	cysteine rich transmembrane BMP regulator 1 (chordin like)	-0.397669	-1.22816	0.243673	0.435093	0.327827	1.01246	0.331928	0.850833
1453290_at	Hmgxb4	HMG box domain containing 4	-0.423098	-1.07187	0.305529	0.491714	0.674862	1.70968	0.113855	0.827207
1452258_at	Phf20	PHD finger protein 20	-0.791726	-2.18087	0.050515	0.217955	0.497786	1.37119	0.196206	0.829807
1426975_at	Os9	amplified in osteosarcoma	-0.204891	-1.19377	0.25636	0.44579	0.335031	1.95202	0.0754418	0.827207
1426997_at	Thra	thyroid hormone receptor alpha	-0.186208	-1.12084	0.284978	0.472704	0.30902	1.86008	0.0883505	0.827207
1427037_at	Eif4g1	eukaryotic translation initiation factor 4, gamma 1	-1.38998	-2.25443	0.0443166	0.208716	1.11418	1.8071	0.0966756	0.827207
1429158_at	Fbxo28	F-box protein 28	-0.119969	-1.13004	0.281239	0.4692	0.294035	2.76963	0.0174195	0.827207
1457732_at	Pcmtd2	Protein-L-isoaspartate (D-aspartate) O-methyltransferase domain containing 2	-0.922875	-3.3296	0.00625167	0.137088	0.414085	1.49396	0.161827	0.827207
1427822_a_at	Copg2as2	coatomer protein complex, subunit gamma 2, antisense 2	-1.33297	-2.4505	0.0311497	0.18796	1.11014	2.04085	0.0646455	0.827207
1427143_at	Kdm5b	lysine (K)-specific demethylase 5B	-0.47592	-2.11754	0.056502	0.227197	0.535857	2.38422	0.0351103	0.827207
1427150_at	Mll3	myeloid/lymphoid or mixed-lineage leukemia 3	-0.595793	-2.20426	0.0484601	0.215211	0.59593	2.20476	0.0484164	0.827207
1456489_at	Pcf11	cleavage and polyadenylation factor subunit homolog (S. cerevisiae)	-0.897104	-2.27163	0.0429752	0.207106	0.638166	1.61595	0.1329	0.827207
1452350_at	Brd8	bromodomain containing 8	-0.661488	-2.73378	0.0186001	0.167583	0.295848	1.22267	0.245664	0.837342
1427225_at	Epn2	epsin 2	-0.354444	-1.12789	0.28211	0.469998	0.607267	1.9324	0.0780415	0.827207
1427231_at	Robo1	roundabout homolog 1 (Drosophila)	-0.323479	-1.16666	0.266723	0.455799	0.392736	1.41645	0.18288	0.828512
1439108_at	Mll5	myeloid/lymphoid or mixed-lineage leukemia 5	-0.562296	-1.65227	0.125212	0.310874	0.675914	1.98612	0.0711127	0.827207
1427246_at	Magi1	membrane associated guanylate kinase, WW and PDZ domain containing 1	-0.476665	-2.74548	0.0182064	0.167197	0.211747	1.21961	0.24678	0.837342
1427254_at	Zfp445	zinc finger protein 445	-1.23718	-2.89968	0.0137279	0.156584	0.528874	1.23957	0.239578	0.834067
1427267_at	Tnrc18	trinucleotide repeat containing 18	-0.475551	-1.78116	0.101006	0.283174	0.350261	1.31189	0.214873	0.833102
1427288_at	Apba2	amyloid beta (A4) precursor protein-binding, family A, member 2	-0.293456	-1.24917	0.236172	0.427668	0.464391	1.97679	0.0722738	0.827207
1427311_at	Bptf	bromodomain PHD finger transcription factor	-1.42999	-3.16081	0.00850869	0.143365	0.47748	1.05541	0.312681	0.849349
1452322_a_at	Brwd1	bromodomain and WD repeat domain containing 1	-0.887315	-3.14701	0.00872623	0.144175	0.302032	1.07121	0.305813	0.848809
1452396_at	Scaf4	SR-related CTD-associated factor 4	-0.281795	-2.04951	0.0636735	0.236272	0.325197	2.36518	0.0363355	0.827207
1437110_at	2810474O19Rik	RIKEN cDNA 2810474O19 gene	-0.934922	-2.80159	0.0164297	0.162696	0.427976	1.28248	0.22466	0.833102
1427838_at	Tubb2a	tubulin, beta 2A class IIA	-0.295872	-2.11589	0.0566658	0.227363	0.183164	1.30987	0.215534	0.833102
1427353_at	Clasp1	CLIP associating protein 1	-0.658613	-1.73126	0.109831	0.293222	0.440517	1.15796	0.270118	0.8396
1427408_a_at	Thrap3	thyroid hormone receptor associated protein 3	-0.436274	-2.36497	0.0363489	0.196856	0.555114	3.00918	0.0112319	0.827207
1427416_x_at	Dusp7	dual specificity phosphatase 7	-0.509313	-2.10162	0.0581086	0.228842	0.407746	1.68251	0.119109	0.827207
1427456_at	Wdfy3	WD repeat and FYVE domain containing 3	-1.44337	-2.7514	0.0180102	0.166878	0.910044	1.73475	0.109191	0.827207
1427461_at	BC005561	cDNA sequence BC005561	-0.483201	-2.13776	0.0545211	0.224077	0.372724	1.64899	0.125889	0.827207
1427486_at	Ptprb	protein tyrosine phosphatase, receptor type, B	-0.303851	-1.78474	0.100399	0.28209	0.337177	1.98049	0.0718118	0.827207
1427510_at	Gnai1	guanine nucleotide binding protein (G protein), alpha inhibiting 1	-0.93698	-2.57458	0.0248691	0.177574	0.376422	1.03431	0.32203	0.84976
1427522_at	Arhgap20	Rho GTPase activating protein 20	-0.546193	-2.12765	0.0555035	0.225427	0.315473	1.22889	0.243409	0.836243
1427542_at	Sobp	sine oculis-binding protein homolog (Drosophila)	-0.258347	-1.1807	0.261317	0.450839	0.485521	2.21894	0.0472108	0.827207
1427553_at	Gm16489	predicted gene 16489	-0.711169	-2.082	0.0601474	0.232218	0.684076	2.00269	0.0690946	0.827207
1439300_at	Chic1	cysteine-rich hydrophobic domain 1	-1.17882	-2.46535	0.0303233	0.186148	0.956235	1.99985	0.0694359	0.827207
1428055_at	Rian	RNA imprinted and accumulated in nucleus	-0.917465	-2.06243	0.0622488	0.234542	0.631739	1.42013	0.181831	0.828512
1427640_a_at	Runx1t1	runt-related transcription factor 1; translocated to, 1 (cyclin D-related)	-0.665999	-3.0036	0.0113475	0.15117	0.290417	1.30975	0.215573	0.833102
1427699_a_at	Ptpn11	protein tyrosine phosphatase, non-receptor type 11	-0.833971	-2.18794	0.049885	0.216812	0.536035	1.4063	0.1858	0.828512
1453684_s_at	Zc3h15	zinc finger CCCH-type containing 15	-1.40617	-3.02026	0.0110063	0.15117	0.60958	1.30929	0.215724	0.833102
1427882_at	Dnttip2	deoxynucleotidyltransferase, terminal, interacting protein 2	-0.168055	-1.34001	0.205848	0.39642	0.14595	1.16374	0.267858	0.8396
1427899_at	Rnf6	ring finger protein (C3H2C3 type) 6	-0.650319	-3.18274	0.00817415	0.142268	0.216904	1.06155	0.309996	0.849349
1438688_at	Srrm2	serine/arginine repetitive matrix 2	-0.961621	-2.65597	0.0214411	0.172213	0.472431	1.30484	0.217188	0.833102
1427932_s_at	1200003I10Rik /// 1200015M12Rik /// A130040M12Rik	RIKEN cDNA 1200003I10 gene /// RIKEN cDNA 1200015M12 gene /// RIKEN cDNA A130040M12 gene	-0.333667	-1.35078	0.202474	0.392714	0.380483	1.5403	0.150255	0.827207
1427937_at	Vma21	VMA21 vacuolar H+-ATPase homolog (S. cerevisiae)	-1.06275	-2.79898	0.0165084	0.162945	0.637267	1.67838	0.119928	0.827207
1427950_at	Ltn1	listerin E3 ubiquitin protein ligase 1	-1.05259	-3.37524	0.00575303	0.136084	0.722109	2.31551	0.0397277	0.827207
1427978_at	4732418C07Rik	RIKEN cDNA 4732418C07 gene	-0.577852	-2.06152	0.0623481	0.234542	0.580674	2.07159	0.0612573	0.827207
1452629_at	Safb2	scaffold attachment factor B2	-0.443127	-1.44003	0.176243	0.366358	0.540471	1.75637	0.105307	0.827207
1443225_at	Acvr1c	activin A receptor, type IC	-0.354368	-1.83982	0.0914548	0.270335	0.203848	1.05834	0.311397	0.849349
1436519_a_at	1110057K04Rik	RIKEN cDNA 1110057K04 gene	-0.857774	-2.47378	0.0298639	0.185709	0.83424	2.40591	0.0337633	0.827207
1428092_at	Cdc5l	cell division cycle 5-like (S. pombe)	-0.603962	-2.37604	0.0356313	0.19556	0.341548	1.34368	0.204692	0.833102
1436923_at	Rab2b	RAB2B, member RAS oncogene family	-0.45383	-1.76944	0.10302	0.285179	0.539305	2.10269	0.057999	0.827207
1428126_a_at	Atxn7l3b	ataxin 7-like 3B	-0.755776	-2.58463	0.0244186	0.176981	0.42647	1.45845	0.1712	0.827207
1428149_at	Coro7	coronin 7	-0.474872	-2.46265	0.0304723	0.186575	0.31731	1.64554	0.126605	0.827207
1452688_at	Prpf39	PRP39 pre-mRNA processing factor 39 homolog (yeast)	-0.560733	-2.01201	0.0679823	0.240664	0.610592	2.19091	0.0496229	0.827207
1438591_at	Strada	STE20-related kinase adaptor alpha	-0.493721	-1.79542	0.0986049	0.28018	0.329132	1.19689	0.255189	0.83851
1428205_x_at	Gabrb2	gamma-aminobutyric acid (GABA) A receptor, subunit beta 2	-0.90097	-3.60443	0.00379734	0.12669	0.464654	1.8589	0.0885285	0.827207
1433413_at	Nrxn1	neurexin I	-1.87737	-2.28412	0.0420255	0.20626	1.25998	1.53297	0.152036	0.827207
1442497_at	Smchd1	SMC hinge domain containing 1	-0.320806	-1.87752	0.0857567	0.263356	0.328816	1.9244	0.0791251	0.827207
1452708_a_at	Luc7l	Luc7 homolog (S. cerevisiae)-like	-1.38787	-3.12712	0.00904973	0.146618	0.570126	1.28459	0.223944	0.833102
1452735_at	Pcnp	PEST proteolytic signal containing nuclear protein	-0.42852	-2.36008	0.03667	0.197423	0.421797	2.32306	0.039193	0.827207
1449273_at	Cyfip2	cytoplasmic FMR1 interacting protein 2	-0.332048	-1.78682	0.100048	0.281602	0.192278	1.03468	0.321862	0.84976
1428376_at	4932415G12Rik	RIKEN cDNA 4932415G12 gene	-0.702924	-1.69326	0.117007	0.301538	0.733069	1.76587	0.10364	0.827207
1428404_at	Fbrsl1	fibrosin-like 1	-0.550879	-2.1916	0.049562	0.216446	0.591672	2.35389	0.0370807	0.827207
1437774_at	1700020I14Rik	RIKEN cDNA 1700020I14 gene	-0.444614	-1.42451	0.180588	0.370932	0.701377	2.24716	0.0448947	0.827207
1428417_at	Fam164a	family with sequence similarity 164, member A	-0.755834	-3.43046	0.00520341	0.132453	0.293661	1.33282	0.208125	0.833102
1445489_at	Ttpal	tocopherol (alpha) transfer protein-like	-0.182659	-1.22732	0.243979	0.435241	0.283649	1.90588	0.081686	0.827207
1449030_at	Syn2	synapsin II	-0.643158	-1.97507	0.0724903	0.247459	0.855536	2.62726	0.0225938	0.827207
1443772_at	Dzip1	DAZ interacting protein 1	-0.533975	-1.98733	0.0709637	0.245552	0.34917	1.29953	0.218944	0.833102
1428497_at	Secisbp2	SECIS binding protein 2	-1.02557	-2.65185	0.0216028	0.172213	0.68166	1.7626	0.104211	0.827207
1451022_at	Lrp6	low density lipoprotein receptor-related protein 6	-0.36963	-1.4704	0.167995	0.357857	0.810899	3.22579	0.00755557	0.827207
1452811_at	Atic	5-aminoimidazole-4-carboxamide ribonucleotide formyltransferase/IMP cyclohydrolase	-0.528618	-1.68778	0.118075	0.302129	0.364143	1.16264	0.268288	0.8396
1452812_at	Lphn1	latrophilin 1	-0.261041	-1.42101	0.181581	0.371897	0.287145	1.56311	0.144828	0.827207
1438263_at	9430020K01Rik	RIKEN cDNA 9430020K01 gene	-0.344921	-1.10864	0.289995	0.4771	0.542482	1.74364	0.107579	0.827207
1457262_at	Smg1	SMG1 homolog, phosphatidylinositol 3-kinase-related kinase (C. elegans)	-1.14014	-1.91577	0.0803097	0.256757	1.0708	1.79925	0.0979685	0.827207
1428563_at	Ddx10	DEAD (Asp-Glu-Ala-Asp) box polypeptide 10	-0.741151	-2.49755	0.0286049	0.183859	0.591006	1.99159	0.0704408	0.827207
1428574_a_at	Chn2	chimerin (chimaerin) 2	-1.03197	-2.93824	0.0127913	0.155062	0.543422	1.54724	0.148586	0.827207
1438773_at	Steap2	six transmembrane epithelial antigen of prostate 2	-0.564214	-5.10273	0.000287997	0.0814267	0.128368	1.16095	0.268947	0.8396
1442676_at	Maoa	monoamine oxidase A	-0.727394	-2.03846	0.0649157	0.237411	0.547455	1.53419	0.151738	0.827207
1459000_at	Sympk	Symplekin	-0.30922	-1.39997	0.187641	0.378497	0.251019	1.13647	0.278645	0.840168
1428730_at	Krit1	KRIT1, ankyrin repeat containing	-1.53241	-3.21591	0.00769319	0.142195	0.52809	1.10825	0.290156	0.84472
1444439_at	Bri3bp	Bri3 binding protein	-0.201143	-1.26204	0.231667	0.423998	0.180957	1.13539	0.27908	0.840168
1431212_a_at	Trmt6	tRNA methyltransferase 6 homolog (S. cerevisiae)	-0.393569	-1.68423	0.118772	0.303054	0.473664	2.02698	0.0662304	0.827207
1428785_at	Amotl1	angiomotin-like 1	-0.533	-2.67888	0.0205628	0.17074	0.286709	1.44101	0.175972	0.827207
1438246_at	Csnk1g1	casein kinase 1, gamma 1	-0.684594	-1.92607	0.0788975	0.254341	0.389397	1.09555	0.295456	0.847785
1436023_at	Bclaf1	BCL2-associated transcription factor 1	-1.40712	-2.77553	0.0172325	0.164543	0.806002	1.58983	0.138685	0.827207
1439582_at	Macf1	Microtubule-actin crosslinking factor 1	-0.35294	-1.97289	0.0727644	0.247557	0.191266	1.06915	0.306699	0.848809
1428877_at	Srp72	signal recognition particle 72	-0.594951	-2.20982	0.0479833	0.214119	0.326409	1.21238	0.249434	0.83769
1428887_at	Zfp157	zinc finger protein 157	-0.191388	-1.08738	0.2989	0.485749	0.536151	3.04619	0.0104956	0.827207
1452089_at	Cacnb4	calcium channel, voltage-dependent, beta 4 subunit	-1.39666	-2.78975	0.0167898	0.163466	0.554006	1.1066	0.290843	0.844745
1428936_at	Atp2b1	ATPase, Ca++ transporting, plasma membrane 1	-1.54389	-3.18138	0.00819447	0.142268	0.715746	1.47489	0.166806	0.827207
1428951_at	Nol8	nucleolar protein 8	-0.893187	-2.29424	0.0412712	0.205629	0.549315	1.41097	0.184452	0.828512
1444468_at	Paqr8	progestin and adipoQ receptor family member VIII	-0.541658	-2.1243	0.055832	0.225737	0.339422	1.33116	0.208654	0.833102
1452983_at	Cep57	centrosomal protein 57	-0.358762	-2.02949	0.0659402	0.238363	0.302747	1.71263	0.113299	0.827207
1429003_at	Snw1	SNW domain containing 1	-0.302039	-1.59961	0.136493	0.32448	0.26067	1.38052	0.193395	0.828512
1436897_at	Mfhas1	malignant fibrous histiocytoma amplified sequence 1	-0.661371	-1.92595	0.0789143	0.254341	0.827239	2.40896	0.0335781	0.827207
1429009_at	Snrnp70	small nuclear ribonucleoprotein 70 (U1)	-1.09441	-2.36436	0.0363887	0.196978	0.749785	1.61984	0.132058	0.827207
1429882_at	2610005L07Rik	cadherin 11 pseudogene	-1.03239	-2.6259	0.0226497	0.1735	0.414648	1.05466	0.313009	0.849349
1453125_at	Sox11	SRY-box containing gene 11	-0.389711	-1.27937	0.225714	0.417833	0.709197	2.3282	0.0388332	0.827207
1451800_at	Gcc2	GRIP and coiled-coil domain containing 2	-0.639051	-3.01876	0.0110364	0.15117	0.597318	2.82162	0.0158382	0.827207
1429085_at	Vezf1	vascular endothelial zinc finger 1	-0.157764	-1.11969	0.285447	0.473109	0.298488	2.11844	0.0564117	0.827207
1429089_s_at	2900026A02Rik	RIKEN cDNA 2900026A02 gene	-0.199299	-1.31017	0.215438	0.407549	0.260504	1.71251	0.11332	0.827207
1429093_at	Ddi2	DNA-damage inducible protein 2	-1.09118	-2.60593	0.0234893	0.174561	0.697035	1.66464	0.122684	0.827207
1436839_at	2010109K11Rik	RIKEN cDNA 2010109K11 gene	-0.355111	-1.73079	0.109916	0.293246	0.321389	1.56643	0.14405	0.827207
1429109_at	Msl2	male-specific lethal 2 homolog (Drosophila)	-0.369158	-1.71641	0.112587	0.296704	0.311779	1.44962	0.173602	0.827207
1458701_at	Gpcpd1	glycerophosphocholine phosphodiesterase GDE1 homolog (S. cerevisiae)	-0.303983	-1.02211	0.327528	0.511346	0.375477	1.26251	0.231506	0.833343
1438344_at	4833424O15Rik	RIKEN cDNA 4833424O15 gene	-0.617441	-2.04295	0.0644077	0.236789	0.344731	1.14063	0.27698	0.840168
1430991_at	1810014B01Rik	RIKEN cDNA 1810014B01 gene	-0.219752	-1.87876	0.0855752	0.263122	0.241174	2.0619	0.0623061	0.827207
1456499_at	Rnf130	ring finger protein 130	-0.618147	-1.94014	0.0770056	0.252059	0.52745	1.65548	0.124551	0.827207
1429336_at	Tmem87b	transmembrane protein 87B	-0.417579	-1.71949	0.11201	0.296037	0.543475	2.2379	0.0456427	0.827207
1429362_a_at	Sf3b2	splicing factor 3b, subunit 2	-1.42462	-2.53709	0.0266236	0.181349	0.994383	1.77088	0.10277	0.827207
1435635_at	Pcmtd1	protein-L-isoaspartate (D-aspartate) O-methyltransferase domain containing 1	-1.05784	-2.3233	0.0391758	0.202419	0.738443	1.62181	0.131632	0.827207
1453146_at	Gapvd1	GTPase activating protein and VPS9 domains 1	-0.86624	-2.42247	0.0327688	0.190866	0.49942	1.39665	0.188614	0.828512
1429464_at	Prkaa2	protein kinase, AMP-activated, alpha 2 catalytic subunit	-0.567234	-1.36445	0.198258	0.3884	0.71631	1.72304	0.111348	0.827207
1429487_at	Ppp1r12a	protein phosphatase 1, regulatory (inhibitor) subunit 12A	-0.661835	-2.11059	0.0571981	0.227992	0.511231	1.63031	0.129811	0.827207
1442939_at	Rif1	Rap1 interacting factor 1 homolog (yeast)	-0.695525	-3.24079	0.00735129	0.141821	0.225182	1.04923	0.315395	0.849596
1453172_at	Hspa13	heat shock protein 70 family, member 13	-0.572212	-1.73385	0.109355	0.292748	0.573139	1.73666	0.108842	0.827207
1442027_at	Nbeal1	neurobeachin like 1	-0.6833	-2.94975	0.0125244	0.153774	0.362612	1.56536	0.1443	0.827207
1456754_at	Zfyve20	zinc finger, FYVE domain containing 20	-0.515743	-1.98112	0.0717328	0.246532	0.292165	1.12229	0.284385	0.842025
1444256_at	Rae1	RAE1 RNA export 1 homolog (S. pombe)	-0.236192	-1.13705	0.278414	0.466266	0.381921	1.8386	0.0916441	0.827207
1429533_at	Immt	inner membrane protein, mitochondrial	-0.318295	-1.13329	0.279927	0.467701	0.861429	3.06711	0.010101	0.827207
1453185_at	Sfrs18	serine/arginine-rich splicing factor 18	-1.26784	-2.93647	0.0128329	0.155144	0.669561	1.55078	0.147739	0.827207
1437399_at	Cldn25	Claudin 25	-0.372898	-3.18668	0.00811552	0.142268	0.236807	2.02368	0.0666125	0.827207
1437248_at	2700049A03Rik	RIKEN cDNA 2700049A03 gene	-1.05515	-2.52347	0.0272904	0.18233	0.586361	1.40233	0.186955	0.828512
1447869_x_at	Rhobtb3	Rho-related BTB domain containing 3	-0.832515	-1.90607	0.0816602	0.258036	0.474739	1.08693	0.299093	0.848809
1453263_at	Naa35	N(alpha)-acetyltransferase 35, NatC auxiliary subunit	-0.689075	-2.50454	0.0282445	0.183602	0.627727	2.28156	0.0422185	0.827207
1457293_at	Zbtb4	zinc finger and BTB domain containing 4	-0.896225	-2.22554	0.0466588	0.212545	0.579198	1.43829	0.176726	0.828491
1429729_at	1500004A13Rik	RIKEN cDNA 1500004A13 gene	-0.409114	-2.08975	0.0593349	0.231012	0.234587	1.19827	0.254673	0.83851
1429737_a_at	Crls1	cardiolipin synthase 1	-0.248334	-1.54783	0.148443	0.337616	0.203943	1.27115	0.228522	0.833102
1429764_at	Fam101b	family with sequence similarity 101, member B	-0.423781	-1.90559	0.0817268	0.258036	0.389142	1.74983	0.106468	0.827207
1429766_at	2810013P06Rik	RIKEN cDNA 2810013P06 gene	-0.38784	-3.00864	0.0112429	0.15117	0.238959	1.85371	0.0893156	0.827207
1429772_at	Plxna2	plexin A2	-0.912416	-2.58997	0.0241819	0.176658	0.543929	1.54399	0.149365	0.827207
1442341_at	Kalrn	kalirin, RhoGEF kinase	-1.11183	-2.97862	0.011879	0.152111	0.539013	1.44403	0.175137	0.827207
1429805_at	Myo1a	myosin IA	-0.129954	-1.06426	0.308818	0.494951	0.169461	1.38781	0.191222	0.828512
1429836_at	Uggt2	UDP-glucose glycoprotein glucosyltransferase 2	-0.444439	-3.59092	0.00389106	0.127428	0.173545	1.40219	0.186995	0.828512
1442659_at	Pcdh9	protocadherin 9	-0.769328	-2.21629	0.047434	0.213359	0.607293	1.7495	0.106528	0.827207
1429993_s_at	Gm10471 /// Gm5862 /// Gm7347 /// Speer4b	predicted gene 10471 /// predicted gene 5862 /// predicted gene 7347 /// spermatogenesis associated glutamate (E)-rich protein 4b	-0.575174	-1.54017	0.150287	0.339508	0.681659	1.82531	0.0937377	0.827207
1430037_at	Snx27	sorting nexin family member 27	-0.139297	-1.20248	0.2531	0.442843	0.116538	1.00602	0.334889	0.850976
1430073_at	Kbtbd11	kelch repeat and BTB (POZ) domain containing 11	-1.40851	-2.24168	0.0453364	0.21017	0.993544	1.58125	0.140632	0.827207
1430089_at	5830469G19Rik	RIKEN cDNA 5830469G19 gene	-0.244222	-1.81523	0.0953541	0.275745	0.139336	1.03564	0.321434	0.84976
1457678_at	2310035C23Rik	RIKEN cDNA 2310035C23 gene	-0.472549	-2.54975	0.0260182	0.179806	0.229929	1.24064	0.239197	0.834067
1430136_at	Grm3	glutamate receptor, metabotropic 3	-0.42014	-3.06542	0.0101322	0.149452	0.179445	1.30927	0.215733	0.833102
1437167_at	Tmod2	tropomodulin 2	-0.874699	-2.22433	0.0467598	0.212583	0.714098	1.81593	0.0952414	0.827207
1440146_at	Vps13a	vacuolar protein sorting 13A (yeast)	-0.956178	-2.10441	0.0578242	0.228149	0.627077	1.3801	0.193519	0.828512
1437158_at	Nipbl	Nipped-B homolog (Drosophila)	-0.687208	-2.04527	0.0641469	0.236408	0.569041	1.69358	0.116943	0.827207
1430392_at	9530086O07Rik	RIKEN cDNA 9530086O07 gene	-0.20963	-1.05506	0.312832	0.498602	0.371492	1.86971	0.0869088	0.827207
1430435_at	Aff3	AF4/FMR2 family, member 3	-0.531331	-2.64547	0.0218558	0.172213	0.346313	1.72427	0.11112	0.827207
1460005_at	Bod1l	biorientation of chromosomes in cell division 1-like	-1.12475	-2.86377	0.0146615	0.159174	0.63106	1.60676	0.134911	0.827207
1430969_at	Mtch2	mitochondrial carrier homolog 2 (C. elegans)	-0.587199	-1.81867	0.0948002	0.275325	0.712582	2.207	0.0482244	0.827207
1452333_at	Smarca2	SWI/SNF related, matrix associated, actin dependent regulator of chromatin, subfamily a, member 2	-1.58416	-2.32833	0.0388238	0.202023	1.16126	1.70678	0.114407	0.827207
1453855_at	Mxra7	matrix-remodelling associated 7	-0.353389	-1.70562	0.114628	0.298559	0.266585	1.28666	0.223246	0.833102
1443901_at	C2cd2	C2 calcium-dependent domain containing 2	-0.271568	-1.63855	0.128069	0.314278	0.311629	1.88026	0.0853555	0.827207
1430556_at	Spag9	sperm associated antigen 9	-0.245469	-1.28954	0.222278	0.414087	0.494366	2.59709	0.0238706	0.827207
1430561_at	Dnajb14	DnaJ (Hsp40) homolog, subfamily B, member 14	-0.737513	-2.2578	0.0440501	0.208362	0.52163	1.59691	0.137096	0.827207
1445499_at	Zc3h13	zinc finger CCCH type containing 13	-1.3317	-2.26481	0.0435024	0.20785	0.858724	1.46043	0.170667	0.827207
1454112_a_at	Haus2	HAUS augmin-like complex, subunit 2	-0.250444	-1.22561	0.244598	0.435435	0.518657	2.53816	0.0265717	0.827207
1458833_at	Nrcam	neuron-glia-CAM-related cell adhesion molecule	-0.639675	-2.66212	0.0212017	0.172152	0.308398	1.28345	0.224329	0.833102
1456639_at	Zfp398	zinc finger protein 398	-0.397093	-1.41604	0.182998	0.373664	0.407815	1.45427	0.172334	0.827207
1430629_at	Slc16a14	solute carrier family 16 (monocarboxylic acid transporters), member 14	-0.525425	-1.91408	0.0805428	0.256907	0.449382	1.63706	0.128381	0.827207
1430646_at	5830407P18Rik	RIKEN cDNA 5830407P18 gene	-1.17693	-2.51141	0.0278943	0.183218	0.652599	1.39256	0.189815	0.828512
1430680_a_at	5830417I10Rik /// Gon4l	gon-4-like pseudogene /// gon-4-like (C.elegans)	-0.884911	-2.15659	0.052736	0.221434	0.468683	1.14221	0.276347	0.840168
1430782_at	Ncapd3	non-SMC condensin II complex, subunit D3	-0.294661	-1.06038	0.310509	0.496395	0.508256	1.82903	0.0931477	0.827207
1430823_at	2700029L08Rik	RIKEN cDNA 2700029L08 gene	-0.617966	-2.1024	0.0580284	0.228703	0.447199	1.52143	0.154878	0.827207
1430859_at	5330427O13Rik	RIKEN cDNA 5330427O13 gene	-0.267894	-1.96084	0.0742996	0.2497	0.265064	1.94012	0.0770081	0.827207
1430966_at	Cml3	camello-like 3	-0.477368	-2.96125	0.012263	0.153588	0.176217	1.09312	0.296475	0.847785
1439972_at	Etnk1	ethanolamine kinase 1	-0.978249	-2.70733	0.0195214	0.168968	0.384311	1.06359	0.30911	0.849349
1460384_a_at	Arid4b	AT rich interactive domain 4B (RBP1-like)	-0.436225	-1.83102	0.0928326	0.272189	0.570448	2.39441	0.034471	0.827207
1431059_x_at	Htatsf1	HIV TAT specific factor 1	-0.205433	-1.42939	0.179213	0.369721	0.17454	1.21443	0.248677	0.837459
1432161_a_at	Ptar1	protein prenyltransferase alpha subunit repeat containing 1	-0.399036	-1.26187	0.231727	0.424002	0.467013	1.47684	0.166291	0.827207
1431120_a_at	Golga1	golgi autoantigen, golgin subfamily a, 1	-1.08585	-2.95011	0.0125161	0.153774	0.393865	1.07008	0.3063	0.848809
1431147_at	Rint1	RAD50 interactor 1	-0.250511	-1.45504	0.172125	0.361799	0.197605	1.14775	0.274145	0.840113
1453287_at	Ankrd33b	ankyrin repeat domain 33B	-0.690418	-2.19822	0.0489832	0.215735	0.577657	1.8392	0.0915514	0.827207
1431338_at	Caskin1	CASK interacting protein 1	-0.508124	-1.31005	0.215478	0.407549	0.959099	2.47275	0.0299202	0.827207
1431367_at	March1	membrane-associated ring finger (C3HC4) 1	-0.223968	-1.16576	0.267074	0.45598	0.237166	1.23445	0.241407	0.834544
1431590_at	4930521C21Rik	RIKEN cDNA 4930521C21 gene	-0.22364	-1.55882	0.145834	0.334805	0.157655	1.09889	0.294054	0.847117
1432269_a_at	Sh3kbp1	SH3-domain kinase binding protein 1	-0.579411	-1.60182	0.136004	0.324157	0.511982	1.4154	0.183179	0.828512
1431595_at	2900064B16Rik	RIKEN cDNA 2900064B16 gene	-0.562616	-2.06453	0.0620196	0.234542	0.654385	2.40129	0.0340463	0.827207
1431610_at	5330439A09Rik	RIKEN cDNA 5330439A09 gene	-0.23301	-1.50617	0.158707	0.348359	0.259112	1.67489	0.120622	0.827207
1431703_at	2900027M19Rik	RIKEN cDNA 2900027M19 gene	-0.594406	-1.93595	0.0775654	0.252201	0.344377	1.12162	0.284661	0.842025
1450063_at	Fmn2	formin 2	-0.161495	-1.27153	0.228392	0.420304	0.284068	2.23661	0.0457482	0.827207
1431874_at	4931429L15Rik	RIKEN cDNA 4931429L15 gene	-0.117313	-1.14765	0.274186	0.462043	0.153745	1.50405	0.159243	0.827207
1453240_a_at	Gcap14	granule cell antiserum positive 14	-0.86278	-2.12939	0.0553326	0.225261	0.607009	1.49814	0.160753	0.827207
1439274_at	Prune2	prune homolog 2 (Drosophila)	-0.379816	-1.25989	0.232416	0.424783	0.367806	1.22005	0.24662	0.837342
1432205_a_at	Mtus2	microtubule associated tumor suppressor candidate 2	-0.682178	-2.38536	0.0350383	0.19556	0.43318	1.51469	0.156558	0.827207
1432216_s_at	Mpp7	membrane protein, palmitoylated 7 (MAGUK p55 subfamily member 7)	-0.605956	-3.99087	0.00190379	0.107733	0.232425	1.53077	0.152574	0.827207
1432554_at	2310040G07Rik	RIKEN cDNA 2310040G07 gene	-0.405865	-1.17718	0.262666	0.452001	0.767431	2.22587	0.046632	0.827207
1432627_at	5730507A11Rik	RIKEN cDNA 5730507A11 gene	-0.259946	-1.30091	0.218487	0.410266	0.22718	1.13693	0.278462	0.840168
1432673_at	2300010F08Rik	RIKEN cDNA 2300010F08 gene	-0.493533	-2.04419	0.064269	0.236456	0.405977	1.68154	0.119303	0.827207
1432686_at	4833406M21Rik	RIKEN cDNA 4833406M21 gene	-0.202146	-1.48599	0.16389	0.353773	0.196208	1.44234	0.175603	0.827207
1432705_at	5330428N10Rik	RIKEN cDNA 5330428N10 gene	-0.669068	-1.94013	0.0770069	0.252059	0.500685	1.45186	0.172989	0.827207
1432719_at	4833412K13Rik	RIKEN cDNA 4833412K13 gene	-0.489092	-2.49005	0.0289963	0.184685	0.372399	1.89595	0.0830909	0.827207
1432759_at	6330571C24Rik	RIKEN cDNA 6330571C24 gene	-0.349759	-2.02573	0.0663752	0.239065	0.323653	1.87453	0.0861961	0.827207
1432839_at	6430598H11Rik	RIKEN cDNA 6430598H11 gene	-0.678389	-2.37662	0.0355946	0.19556	0.378465	1.32589	0.210342	0.833102
1432843_at	5730405O12Rik	RIKEN cDNA 5730405O12 gene	-0.281327	-1.42656	0.18001	0.370427	0.365823	1.85502	0.0891168	0.827207
1432882_at	4932431P20Rik	RIKEN cDNA 4932431P20 gene	-0.280168	-2.07277	0.0611306	0.233244	0.186772	1.38179	0.193014	0.828512
1442061_at	Btbd7	BTB (POZ) domain containing 7	-0.337061	-1.32456	0.210767	0.402399	0.43585	1.71278	0.11327	0.827207
1432950_at	5330421F21Rik	RIKEN cDNA 5330421F21 gene	-0.612832	-1.82156	0.0943361	0.274997	0.458134	1.36174	0.199088	0.830856
1454422_at	4930456J16Rik	RIKEN cDNA 4930456J16 gene	-0.591856	-1.72217	0.111509	0.295238	0.569478	1.65706	0.124227	0.827207
1433032_at	2900064K03Rik	RIKEN cDNA 2900064K03 gene	-0.1792	-1.18926	0.258064	0.447271	0.363946	2.41533	0.0331943	0.827207
1433047_at	5330430B06Rik	RIKEN cDNA 5330430B06 gene	-1.27001	-4.75855	0.000507843	0.0837026	0.773515	2.89826	0.0137636	0.827207
1433050_at	5730478J17Rik	RIKEN cDNA 5730478J17 gene	-0.255808	-1.18936	0.258027	0.447271	0.430681	2.00241	0.0691274	0.827207
1439940_at	Slc1a2	solute carrier family 1 (glial high affinity glutamate transporter), member 2	-1.30332	-2.67843	0.0205798	0.17074	0.973144	1.99989	0.0694315	0.827207
1433110_at	5830474E16Rik	RIKEN cDNA 5830474E16 gene	-0.725003	-2.79341	0.0166776	0.163149	0.374083	1.44133	0.175883	0.827207
1433258_at	A330102K18Rik	RIKEN cDNA A330102K18 gene	-0.647007	-3.30649	0.00652068	0.139042	0.454451	2.32244	0.0392365	0.827207
1433325_at	9330154F10Rik	RIKEN cDNA 9330154F10 gene	-0.711644	-1.80955	0.0962762	0.277072	0.489407	1.24445	0.23784	0.833814
1433383_at	1500002K03Rik	RIKEN cDNA 1500002K03 gene	-0.12986	-1.09486	0.295743	0.482731	0.231923	1.95537	0.0750062	0.827207
1433388_at	2900022M07Rik	RIKEN cDNA 2900022M07 gene	-0.816972	-2.32896	0.0387796	0.202023	0.400174	1.14079	0.276916	0.840168
1433462_a_at	Pi4k2a	phosphatidylinositol 4-kinase type 2 alpha	-0.688338	-2.53319	0.0268129	0.181651	0.306904	1.12945	0.281475	0.840384
1433468_at	6430527G18Rik	RIKEN cDNA 6430527G18 gene	-0.313774	-2.16667	0.051803	0.219982	0.28625	1.97661	0.0722965	0.827207
1437544_at	Fubp1	far upstream element (FUSE) binding protein 1	-1.21271	-2.29059	0.0415415	0.205999	0.822924	1.55436	0.146888	0.827207
1459619_at	Epb4.1l2	erythrocyte protein band 4.1-like 2	-1.2402	-3.12312	0.00911624	0.147069	0.451194	1.13622	0.278748	0.840168
1433496_at	Glt25d1	glycosyltransferase 25 domain containing 1	-0.439302	-1.54677	0.148697	0.337829	0.387412	1.36407	0.198374	0.830856
1436830_at	Marveld1	MARVEL (membrane-associating) domain containing 1	-0.421765	-2.99936	0.0114359	0.15117	0.18206	1.29471	0.220548	0.833102
1441170_a_at	Dab2ip	disabled 2 interacting protein	-0.293225	-1.35217	0.202043	0.392378	0.394984	1.82142	0.0943586	0.827207
1454655_at	Dgkd	diacylglycerol kinase, delta	-0.83244	-3.34863	0.00603862	0.136673	0.255343	1.02716	0.325245	0.84976
1455057_at	Gmps	guanine monophosphate synthetase	-0.975446	-2.81776	0.0159507	0.16185	0.38268	1.10544	0.291323	0.844745
1435615_at	Zfp365	zinc finger protein 365	-0.461308	-1.47368	0.167126	0.356816	0.330456	1.05566	0.312569	0.849349
1433589_at	D6Wsu116e	DNA segment, Chr 6, Wayne State University 116, expressed	-0.576158	-1.82236	0.0942075	0.274906	0.581399	1.83894	0.0915917	0.827207
1433598_at	Arglu1	arginine and glutamate rich 1	-0.886072	-2.0391	0.0648428	0.237396	0.867699	1.99682	0.0698029	0.827207
1433625_at	Prrc2b	proline-rich coiled-coil 2B	-0.283408	-1.54401	0.14936	0.338573	0.417322	2.27358	0.042826	0.827207
1440648_at	Coq10a	coenzyme Q10 homolog A (yeast)	-0.521155	-2.88185	0.0141837	0.157494	0.21036	1.16324	0.268057	0.8396
1436746_at	Wnk1	WNK lysine deficient protein kinase 1	-1.38827	-2.50155	0.0283979	0.183832	0.864251	1.55731	0.146191	0.827207
1444811_at	Sec62	SEC62 homolog (S. cerevisiae)	-0.471164	-1.5427	0.149676	0.338872	0.53357	1.74703	0.106969	0.827207
1440243_at	Cpne7	copine VII	-0.787825	-2.62796	0.0225648	0.173324	0.312703	1.04309	0.318115	0.84976
1438432_at	Lnpep	leucyl/cystinyl aminopeptidase	-0.690456	-2.16925	0.0515667	0.219913	0.641581	2.01569	0.0675469	0.827207
1433765_at	Ube2o	ubiquitin-conjugating enzyme E2O	-0.164868	-1.1448	0.275318	0.463101	0.154796	1.07487	0.30424	0.848809
1440248_at	Casc4	cancer susceptibility candidate 4	-1.81944	-2.66976	0.0209079	0.171566	0.876935	1.28677	0.223208	0.833102
1438401_at	Ubn1	ubinuclein 1	-0.839886	-2.3807	0.035334	0.19556	0.70142	1.98821	0.070856	0.827207
1433804_at	Jak1	Janus kinase 1	-1.49077	-2.56605	0.0252579	0.178167	0.738158	1.27059	0.228715	0.833102
1458539_at	R3hdm1	R3H domain 1 (binds single-stranded nucleic acids)	-1.57559	-2.66934	0.0209241	0.171566	1.36027	2.30455	0.0405158	0.827207
1459894_at	Iqgap2	IQ motif containing GTPase activating protein 2	-0.427392	-1.33576	0.207192	0.398121	0.567404	1.77335	0.102344	0.827207
1433896_at	Tmem127	transmembrane protein 127	-0.23789	-1.04635	0.316669	0.502497	0.240431	1.05753	0.311752	0.849349
1455960_at	Megf9	multiple EGF-like-domains 9	-1.28763	-2.42762	0.0324652	0.190152	0.821299	1.54843	0.148301	0.827207
1433972_at	Camta1	calmodulin binding transcription activator 1	-0.331099	-2.14952	0.0533996	0.22194	0.211269	1.37158	0.196089	0.829807
1433994_at	4931406P16Rik	RIKEN cDNA 4931406P16 gene	-0.277226	-1.2208	0.246346	0.437081	0.236503	1.04147	0.318833	0.84976
1434020_at	Pdap1	PDGFA associated protein 1	-1.24287	-2.51658	0.027634	0.182732	0.549537	1.11271	0.288314	0.843669
1445337_at	Dnajc13	DnaJ (Hsp40) homolog, subfamily C, member 13	-0.219712	-1.17335	0.264139	0.453251	0.361195	1.92892	0.0785106	0.827207
1436961_at	Hspa12a	heat shock protein 12A	-0.434216	-1.57792	0.141393	0.329625	0.510604	1.85551	0.0890419	0.827207
1440437_at	Herc1	hect (homologous to the E6-AP (UBE3A) carboxyl terminus) domain and RCC1 (CHC1)-like domain (RLD) 1	-0.75274	-1.48419	0.164362	0.354479	0.868561	1.71255	0.113313	0.827207
1459673_at	Gtf3c1	general transcription factor III C 1	-0.766193	-2.08333	0.0600075	0.232062	0.414772	1.12779	0.282147	0.840384
1446272_at	Cdk17	cyclin-dependent kinase 17	-0.3479	-2.10882	0.0573766	0.227992	0.197327	1.19611	0.255481	0.83851
1442446_at	Zfp523	Zinc finger protein 523	-0.184632	-1.20975	0.250402	0.440483	0.365002	2.39158	0.0346477	0.827207
1460336_at	Ppargc1a	peroxisome proliferative activated receptor, gamma, coactivator 1 alpha	-0.811065	-2.4281	0.0324375	0.19009	0.567859	1.70001	0.115702	0.827207
1440699_at	Mtap2	microtubule-associated protein 2	-0.53385	-1.7281	0.110412	0.293938	0.395996	1.28186	0.224869	0.833102
1434208_at	Rnf169	ring finger protein 169	-0.3529	-1.1453	0.275117	0.462876	0.644127	2.09045	0.0592618	0.827207
1434222_at	Sipa1l1	signal-induced proliferation-associated 1 like 1	-0.828563	-2.47461	0.0298195	0.185709	0.473928	1.41545	0.183167	0.828512
1457351_at	Taf2	TAF2 RNA polymerase II, TATA box binding protein (TBP)-associated factor	-0.636742	-2.20499	0.0483972	0.214996	0.379401	1.31383	0.21424	0.833102
1438212_at	Usp37	ubiquitin specific peptidase 37	-0.293615	-1.31672	0.213301	0.405273	0.236549	1.06081	0.31032	0.849349
1453414_at	Ypel2	yippee-like 2 (Drosophila)	-0.611231	-2.29217	0.0414244	0.20588	0.463821	1.73937	0.10835	0.827207
1437311_at	Snhg11	small nucleolar RNA host gene 11	-2.03366	-2.7148	0.0192568	0.16853	0.950411	1.26874	0.229352	0.833343
1434300_at	2610101N10Rik	RIKEN cDNA 2610101N10 gene	-0.875512	-2.38117	0.0353036	0.19556	0.55674	1.51419	0.156683	0.827207
1437864_at	Adipor2	adiponectin receptor 2	-0.74401	-1.93073	0.0782659	0.253194	0.433141	1.12402	0.283682	0.841498
1454930_at	Tbcel	tubulin folding cofactor E-like	-0.376417	-1.35851	0.200081	0.390165	0.301601	1.0885	0.298429	0.848809
1452631_at	Rufy2	RUN and FYVE domain-containing 2	-1.81645	-3.87921	0.00232069	0.115744	0.502872	1.07393	0.30464	0.848809
1456503_at	Nup214	nucleoporin 214	-0.428267	-1.2279	0.243767	0.43514	0.489966	1.4048	0.186234	0.828512
1434374_at	Fam168a	family with sequence similarity 168, member A	-0.912933	-2.6901	0.0201457	0.169922	0.49105	1.44696	0.174333	0.827207
1434393_at	Usp34	ubiquitin specific peptidase 34	-0.667466	-2.37309	0.0358215	0.195854	0.692019	2.46038	0.0305976	0.827207
1436892_at	Spred2	sprouty-related, EVH1 domain containing 2	-0.731608	-2.72245	0.0189892	0.16853	0.416677	1.55054	0.147798	0.827207
1437002_at	Fam73a	family with sequence similarity 73, member A	-1.28553	-2.5237	0.027279	0.18233	0.803302	1.57701	0.141603	0.827207
1451020_at	Gsk3b	glycogen synthase kinase 3 beta	-0.633852	-2.00698	0.0685795	0.241505	0.558416	1.76813	0.103247	0.827207
1440801_s_at	Adrbk2	adrenergic receptor kinase, beta 2	-1.10696	-2.72935	0.0187513	0.16843	0.506495	1.24883	0.236292	0.833807
1438294_at	Atxn1	ataxin 1	-0.481998	-2.63879	0.0221236	0.172491	0.244458	1.33833	0.206377	0.833102
1436505_at	Ppig	peptidyl-prolyl isomerase G (cyclophilin G)	-0.814528	-2.47238	0.0299398	0.185892	0.508963	1.54489	0.14915	0.827207
1434480_at	Pdpr	pyruvate dehydrogenase phosphatase regulatory subunit	-0.44195	-1.25528	0.234023	0.426235	0.831336	2.36127	0.0365918	0.827207
1460567_at	Rfx7	regulatory factor X, 7	-0.313129	-1.54079	0.150138	0.339464	0.458945	2.25829	0.0440117	0.827207
1451888_a_at	Odz4	odd Oz/ten-m homolog 4 (Drosophila)	-0.506586	-2.03124	0.0657393	0.238127	0.419004	1.68007	0.119593	0.827207
1436388_a_at	3830406C13Rik	RIKEN cDNA 3830406C13 gene	-0.275496	-1.9622	0.074125	0.249592	0.235653	1.67842	0.11992	0.827207
1440282_at	Tulp4	tubby like protein 4	-0.695487	-2.12679	0.0555869	0.225427	0.445635	1.36275	0.198779	0.830856
1459804_at	Crebbp	CREB binding protein	-1.15023	-2.22529	0.04668	0.212545	0.985217	1.90605	0.0816628	0.827207
1449961_at	Rph3a	rabphilin 3A	-1.31311	-2.20521	0.0483778	0.214975	0.681051	1.14374	0.275737	0.840168
1434643_at	Tbl1x	transducin (beta)-like 1 X-linked	-1.00076	-2.46513	0.0303357	0.186148	0.59539	1.4666	0.16901	0.827207
1450249_s_at	Kif5a	kinesin family member 5A	-0.154102	-1.19963	0.254164	0.443755	0.205581	1.60037	0.136325	0.827207
1452885_at	Scaf11	SR-related CTD-associated factor 11	-1.11735	-2.15231	0.0531365	0.221804	1.25521	2.41786	0.0330427	0.827207
1459984_at	Mia3	melanoma inhibitory activity 3	-0.484553	-1.69075	0.117495	0.301814	0.400476	1.39737	0.188401	0.828512
1437728_at	Alkbh5	alkB, alkylation repair homolog 5 (E. coli)	-0.641294	-2.08272	0.060072	0.232162	0.463547	1.50545	0.158888	0.827207
1455886_at	Cbl	Casitas B-lineage lymphoma	-0.929089	-2.43884	0.0318133	0.189053	0.674192	1.76974	0.102967	0.827207
1439180_at	Ino80d	INO80 complex subunit D	-1.01963	-2.48344	0.029346	0.18507	0.731673	1.78209	0.100849	0.827207
1455129_at	Mtdh	metadherin	-0.628784	-2.10891	0.057367	0.227992	0.428141	1.43597	0.177371	0.828512
1437107_at	Rab6b	RAB6B, member RAS oncogene family	-1.51355	-2.85611	0.0148686	0.159431	0.79678	1.50355	0.159371	0.827207
1457289_at	Nr2e1	nuclear receptor subfamily 2, group E, member 1	-0.440458	-2.32967	0.0387307	0.202023	0.800511	4.23406	0.0012428	0.827207
1434946_at	Dnajc27	DnaJ (Hsp40) homolog, subfamily C, member 27	-0.608828	-2.43235	0.0321892	0.19009	0.368802	1.47341	0.167196	0.827207
1451819_at	Zswim6	zinc finger, SWIM domain containing 6	-0.352638	-1.67472	0.120656	0.305823	0.219234	1.04117	0.318968	0.84976
1457379_at	Pi4ka	phosphatidylinositol 4-kinase, catalytic, alpha polypeptide	-0.376779	-2.33034	0.0386837	0.202023	0.285097	1.7633	0.104088	0.827207
1453246_at	Rab39b	RAB39B, member RAS oncogene family	-0.898486	-2.31956	0.0394395	0.202974	0.691276	1.78462	0.100418	0.827207
1437656_at	Arhgef4	Rho guanine nucleotide exchange factor (GEF) 4	-0.275191	-1.46135	0.17042	0.360205	0.367074	1.94927	0.0758015	0.827207
1452517_at	Plekhh1	pleckstrin homology domain containing, family H (with MyTH4 domain) member 1	-0.436779	-1.81543	0.0953223	0.275745	0.273232	1.13566	0.278972	0.840168
1452370_s_at	Rabl6	RAB, member of RAS oncogene family-like 6	-0.804325	-2.37285	0.0358367	0.195864	0.374535	1.10492	0.291539	0.845037
1440640_at	2010111I01Rik	RIKEN cDNA 2010111I01 gene	-0.263078	-1.57083	0.143027	0.331343	0.379262	2.26457	0.0435209	0.827207
1435321_at	Limch1	LIM and calponin homology domains 1	-0.288575	-1.63336	0.129164	0.315838	0.370478	2.09694	0.0585892	0.827207
1453269_at	Unc5b	unc-5 homolog B (C. elegans)	-0.211053	-1.10257	0.292518	0.479214	0.300237	1.56848	0.143574	0.827207
1443369_at	Vwa5b2	von Willebrand factor A domain containing 5B2	-0.557402	-2.15018	0.0533367	0.221804	0.292584	1.12865	0.281802	0.840384
1435137_s_at	1200015M12Rik /// A130040M12Rik	RIKEN cDNA 1200015M12 gene /// RIKEN cDNA A130040M12 gene	-0.427078	-1.94974	0.0757402	0.25136	0.339263	1.54883	0.148204	0.827207
1439196_at	Hook3	hook homolog 3 (Drosophila)	-0.296335	-1.28514	0.223759	0.415457	0.236375	1.02511	0.326172	0.85058
1435166_at	Cntn2	contactin 2	-0.474899	-1.93434	0.0777812	0.252496	0.447462	1.82258	0.0941724	0.827207
1453791_at	C130071C03Rik	RIKEN cDNA C130071C03 gene	-0.966267	-2.78597	0.0169062	0.163753	0.552527	1.59306	0.137957	0.827207
1438784_at	Bcl11b	B cell leukemia/lymphoma 11B	-0.406192	-1.5888	0.138916	0.326968	0.460454	1.80104	0.0976719	0.827207
1435402_at	Gramd1b	GRAM domain containing 1B	-0.443593	-2.51347	0.0277906	0.18306	0.563742	3.19425	0.008004	0.827207
1443867_at	Ankrd12	ankyrin repeat domain 12	-1.17148	-2.85371	0.0149343	0.159464	0.414373	1.00941	0.333329	0.850833
1440984_at	Baz2b	bromodomain adjacent to zinc finger domain, 2B	-0.500129	-1.42413	0.180696	0.371103	0.80716	2.29841	0.0409643	0.827207
1444141_at	Snx13	sorting nexin 13	-0.617951	-1.86263	0.0879674	0.265881	0.65199	1.96523	0.073737	0.827207
1451812_at	Adam22	a disintegrin and metallopeptidase domain 22	-0.165912	-1.29591	0.220148	0.412039	0.334743	2.61461	0.0231208	0.827207
1457409_at	Fut9	fucosyltransferase 9	-0.649154	-1.5944	0.137657	0.325315	0.740732	1.81932	0.0946944	0.827207
1435324_x_at	Gm6115 /// Hmgb1 /// LOC100046019 /// LOC100862258 /// LOC637733	predicted gene 6115 /// high mobility group box 1 /// high mobility group protein B1-like /// high mobility group protein B1-like /// high mobility group protein B1-like	-0.331419	-2.91289	0.0133995	0.156218	0.224496	1.97312	0.072735	0.827207
1435433_at	Agap1	ArfGAP with GTPase domain, ankyrin repeat and PH domain 1	-0.260765	-1.23896	0.239794	0.431311	0.36713	1.74433	0.107454	0.827207
1441295_at	Lman2l	lectin, mannose-binding 2-like	-0.666743	-3.42244	0.00527976	0.132845	0.338624	1.73818	0.108567	0.827207
1440227_at	Slc5a3	solute carrier family 5 (inositol transporters), member 3	-0.837119	-2.48273	0.0293837	0.185149	0.615754	1.8262	0.0935953	0.827207
1439104_at	C230081A13Rik	RIKEN cDNA C230081A13 gene	-0.593017	-2.12183	0.056076	0.226288	0.470309	1.68277	0.119058	0.827207
1437018_at	Pnma2	paraneoplastic antigen MA2	-0.839976	-2.64115	0.0220286	0.172407	0.648596	2.03939	0.0648103	0.827207
1438305_at	Rims1	regulating synaptic membrane exocytosis 1	-0.42543	-2.161	0.0523251	0.22079	0.253301	1.28667	0.223244	0.833102
1435699_at	Ppm1l	protein phosphatase 1 (formerly 2C)-like	-0.850028	-2.34688	0.037551	0.199215	0.837034	2.31101	0.0400494	0.827207
1437082_at	Akap9	A kinase (PRKA) anchor protein (yotiao) 9	-1.61437	-3.18986	0.00806849	0.142248	0.727746	1.43796	0.176816	0.828491
1435770_at	Tmx4	thioredoxin-related transmembrane protein 4	-0.985834	-2.2521	0.0445012	0.209045	0.821873	1.87753	0.0857544	0.827207
1456110_at	Ankrd11	ankyrin repeat domain 11	-1.51287	-2.55346	0.0258431	0.179548	1.01211	1.70826	0.114124	0.827207
1456656_at	Lin7a	lin-7 homolog A (C. elegans)	-1.29553	-2.90082	0.0136993	0.156584	0.627767	1.40563	0.185995	0.828512
1437473_at	Maf	avian musculoaponeurotic fibrosarcoma (v-maf) AS42 oncogene homolog	-0.409521	-1.50837	0.158148	0.347761	0.572898	2.11013	0.0572439	0.827207
1442260_at	Cdc42bpa	CDC42 binding protein kinase alpha	-0.603467	-2.50151	0.0284001	0.183832	0.248554	1.03031	0.323824	0.84976
1442009_at	Eif2c3	eukaryotic translation initiation factor 2C, 3	-0.956743	-2.3774	0.0355446	0.19556	0.710461	1.76541	0.103719	0.827207
1437657_at	Scaper	S phase cyclin A-associated protein in the ER	-1.07436	-2.74708	0.018153	0.167197	0.622391	1.59142	0.138325	0.827207
1439111_at	Gm19597 /// Tsc22d1	predicted gene, 19597 /// TSC22 domain family, member 1	-0.280702	-2.05753	0.0627852	0.235068	0.332614	2.43804	0.0318594	0.827207
1438363_at	Pnmal2	PNMA-like 2	-0.806528	-2.73735	0.0184792	0.167313	0.667638	2.26595	0.0434134	0.827207
1436577_at	Arhgef9	CDC42 guanine nucleotide exchange factor (GEF) 9	-0.208576	-1.32056	0.212056	0.40384	0.305363	1.93335	0.0779131	0.827207
1439293_at	BC031353	cDNA sequence BC031353	-0.349486	-1.08706	0.299038	0.485838	0.588318	1.82993	0.0930043	0.827207
1436466_at	Khnyn	KH and NYN domain containing	-0.203265	-1.10558	0.291264	0.477798	0.222869	1.21221	0.249495	0.837704
1456091_at	Sec22c	SEC22 vesicle trafficking protein homolog C (S. cerevisiae)	-0.467205	-1.63749	0.128292	0.314646	0.54587	1.9132	0.0806654	0.827207
1438565_at	A830010M20Rik	RIKEN cDNA A830010M20 gene	-1.90536	-2.50504	0.0282186	0.183602	1.44823	1.90403	0.0819457	0.827207
1437648_at	Pcyt1b	phosphate cytidylyltransferase 1, choline, beta isoform	-1.09177	-2.59003	0.0241797	0.176658	0.463127	1.09869	0.29414	0.847117
1442206_at	Mdga2	MAM domain containing glycosylphosphatidylinositol anchor 2	-0.83956	-2.32321	0.0391823	0.202419	0.465582	1.28835	0.222679	0.833102
1448851_a_at	Dnajc5	DnaJ (Hsp40) homolog, subfamily C, member 5	-1.27378	-2.73982	0.0183957	0.167313	0.753601	1.62094	0.13182	0.827207
1456420_at	Arid4a	AT rich interactive domain 4A (RBP1-like)	-1.16651	-3.20373	0.00786644	0.142195	0.484082	1.32949	0.209187	0.833102
1436221_at	Ildr2	immunoglobulin-like domain containing receptor 2	-1.12535	-2.26029	0.0438547	0.208206	0.950029	1.90816	0.0813664	0.827207
1436229_at	Fam126b	family with sequence similarity 126, member B	-1.08466	-2.57336	0.0249246	0.177574	0.713876	1.69366	0.116928	0.827207
1444671_at	Rasal2	RAS protein activator like 2	-0.738967	-2.32224	0.0392502	0.202476	0.363823	1.14333	0.2759	0.840168
1444404_at	Rnf207	ring finger protein 207	-0.545256	-1.59759	0.136944	0.324821	0.581593	1.70405	0.114927	0.827207
1436307_at	Myo9a	myosin IXa	-0.232641	-1.54439	0.149268	0.338573	0.317541	2.108	0.0574592	0.827207
1436311_at	Gemin5	gem (nuclear organelle) associated protein 5	-0.451628	-1.69668	0.116343	0.300977	0.369718	1.38896	0.190879	0.828512
1437487_at	Myst3	MYST histone acetyltransferase (monocytic leukemia) 3	-0.334574	-1.31603	0.213525	0.40538	0.378747	1.48978	0.162906	0.827207
1436343_at	Chd4	chromodomain helicase DNA binding protein 4	-1.21518	-2.34658	0.0375714	0.199215	1.01425	1.95858	0.0745902	0.827207
1436362_x_at	2700079J08Rik	RIKEN cDNA 2700079J08 gene	-0.652162	-2.19034	0.0496727	0.21654	0.45459	1.52678	0.153555	0.827207
1451778_at	Crtc3	CREB regulated transcription coactivator 3	-0.438183	-1.77246	0.102496	0.284803	0.501571	2.02887	0.0660116	0.827207
1441190_at	Arpc5l	actin related protein 2/3 complex, subunit 5-like	-0.166409	-1.1433	0.275914	0.463796	0.304811	2.09418	0.0588741	0.827207
1436426_at	Cc2d2a	coiled-coil and C2 domain containing 2A	-0.153638	-1.63283	0.129277	0.316	0.247902	2.63465	0.0222912	0.827207
1436512_at	Arl4c	ADP-ribosylation factor-like 4C	-0.213703	-1.52903	0.153001	0.34292	0.21296	1.52372	0.154312	0.827207
1440428_at	Sfxn5	sideroflexin 5	-0.189319	-1.25586	0.233824	0.42609	0.226389	1.50176	0.159827	0.827207
1436647_at	Cdan1 /// Ttbk2	congenital dyserythropoietic anemia, type I (human) /// tau tubulin kinase 2	-0.274886	-1.12853	0.28185	0.469793	0.268163	1.10093	0.293203	0.846692
1436766_at	LOC100861853 /// Luc7l2	uncharacterized LOC100861853 /// LUC7-like 2 (S. cerevisiae)	-0.537426	-2.0815	0.0602012	0.232234	0.266145	1.0308	0.323605	0.84976
1436842_at	Fam63b	family with sequence similarity 63, member B	-0.547095	-2.69514	0.019961	0.169922	0.392828	1.93518	0.077668	0.827207
1436850_at	Creg2	cellular repressor of E1A-stimulated genes 2	-1.69475	-2.76372	0.0176088	0.165818	0.87637	1.42914	0.179282	0.828512
1436860_at	Senp7	SUMO1/sentrin specific peptidase 7	-0.402207	-2.12983	0.0552898	0.225261	0.306427	1.62264	0.131454	0.827207
1436866_at	Efna5	ephrin A5	-0.172287	-1.2204	0.246493	0.437241	0.164725	1.16683	0.266657	0.8396
1458534_at	Rgs7bp	regulator of G-protein signalling 7 binding protein	-0.565524	-2.35165	0.0372308	0.198463	0.703283	2.92449	0.0131176	0.827207
1436895_at	Arap2	ArfGAP with RhoGAP domain, ankyrin repeat and PH domain 2	-0.970422	-2.09297	0.0589993	0.230671	0.88136	1.90089	0.0823897	0.827207
1460328_at	Brd3	bromodomain containing 3	-0.969356	-2.32612	0.0389784	0.202254	0.674537	1.61865	0.132315	0.827207
1436966_at	Peli2	pellino 2	-0.556762	-2.21795	0.0472939	0.213315	0.30875	1.22995	0.243026	0.836086
1437000_at	Dgkq	diacylglycerol kinase, theta	-0.433914	-1.6205	0.131915	0.3189	0.450891	1.68391	0.118835	0.827207
1451257_at	Acsl6	acyl-CoA synthetase long-chain family member 6	-0.200592	-1.74931	0.106561	0.289748	0.137118	1.19577	0.255608	0.83851
1441522_at	Dcun1d2	DCN1, defective in cullin neddylation 1, domain containing 2 (S. cerevisiae)	-0.548065	-1.51561	0.156329	0.346186	0.383023	1.0592	0.31102	0.849349
1452454_at	Sdad1	SDA1 domain containing 1	-0.569938	-3.74477	0.00295036	0.122339	0.325157	2.13644	0.0546483	0.827207
1452360_a_at	Kdm5a	lysine (K)-specific demethylase 5A	-1.20601	-2.22513	0.0466929	0.212545	0.757547	1.3977	0.188306	0.828512
1437129_at	E330018D03Rik	RIKEN cDNA E330018D03 gene	-0.754599	-2.16577	0.0518852	0.220123	0.526873	1.51218	0.15719	0.827207
1457142_at	Necab1	N-terminal EF-hand calcium binding protein 1	-0.986251	-2.32941	0.0387487	0.202023	0.845811	1.99771	0.0696956	0.827207
1460159_at	Mysm1	myb-like, SWIRM and MPN domains 1	-0.759725	-2.13247	0.0550325	0.224852	0.58205	1.63376	0.12908	0.827207
1441125_at	Setd5	SET domain containing 5	-0.616672	-1.52274	0.154553	0.344327	0.737931	1.82217	0.0942391	0.827207
1450093_s_at	Zbtb7a	zinc finger and BTB domain containing 7a	-1.99916	-2.95261	0.0124588	0.153774	0.922759	1.36285	0.198749	0.830856
1437268_at	Lancl3	LanC lantibiotic synthetase component C-like 3 (bacterial)	-0.261861	-1.03576	0.321383	0.506386	0.451277	1.78497	0.10036	0.827207
1437296_at	Pkn2	protein kinase N2	-0.138545	-1.01395	0.331246	0.515125	0.188996	1.38318	0.192599	0.828512
1457712_at	Chd8	chromodomain helicase DNA binding protein 8	-0.732022	-3.44909	0.00503027	0.132453	0.241074	1.13588	0.278885	0.840168
1437322_at	Rbm4	RNA binding motif protein 4	-0.844553	-2.3823	0.0352318	0.19556	0.513456	1.44835	0.173951	0.827207
1449342_at	Ptplb	protein tyrosine phosphatase-like (proline instead of catalytic arginine), member b	-0.283535	-1.51331	0.156904	0.34671	0.356227	1.90129	0.0823327	0.827207
1437354_at	C230091D08Rik	RIKEN cDNA C230091D08 gene	-0.353327	-1.63901	0.127972	0.314194	0.528699	2.45252	0.0310362	0.827207
1444422_at	Pcdh19	protocadherin 19	-0.46425	-1.59102	0.138417	0.326467	0.603683	2.06886	0.0615506	0.827207
1437439_at	2410089E03Rik	RIKEN cDNA 2410089E03 gene	-0.391531	-1.92113	0.079571	0.255729	0.395779	1.94198	0.0767624	0.827207
1456088_at	Xiap	X-linked inhibitor of apoptosis	-1.21152	-2.58593	0.0243604	0.176981	0.889398	1.89838	0.0827444	0.827207
1437576_at	2810427A07Rik	RIKEN cDNA 2810427A07 gene	-0.319709	-1.78887	0.0997014	0.281425	0.24039	1.34506	0.204261	0.833102
1437581_at	Zfp800	zinc finger protein 800	-1.12565	-4.84091	0.000442728	0.0814267	0.712054	3.06223	0.0101917	0.827207
1444004_at	Thoc2	THO complex 2	-1.16232	-2.52138	0.027394	0.18233	0.694619	1.50681	0.158542	0.827207
1437744_at	Slitrk4	SLIT and NTRK-like family, member 4	-0.182793	-1.03082	0.323595	0.508737	0.29402	1.65806	0.124021	0.827207
1437757_at	Hinfp	Histone H4 transcription factor	-0.502409	-2.18826	0.0498569	0.216812	0.476348	2.07475	0.0609183	0.827207
1456048_at	Cpeb3	cytoplasmic polyadenylation element binding protein 3	-0.683172	-1.84624	0.0904599	0.269039	0.651704	1.7612	0.104456	0.827207
1439860_at	Eef2k	eukaryotic elongation factor-2 kinase	-0.212105	-1.09162	0.297111	0.484096	0.348876	1.79552	0.0985874	0.827207
1437869_at	Ppp2r3a	protein phosphatase 2, regulatory subunit B'', alpha	-0.430489	-1.43004	0.17903	0.36959	0.639386	2.12397	0.0558649	0.827207
1460616_at	Slco4c1	solute carrier organic anion transporter family, member 4C1	-0.925936	-2.46513	0.0303359	0.186148	0.519307	1.38256	0.192785	0.828512
1437884_at	Arl5b	ADP-ribosylation factor-like 5B	-0.755427	-2.88771	0.0140322	0.157178	0.517739	1.97912	0.0719825	0.827207
1441653_at	Srcap	Snf2-related CREBBP activator protein	-0.263576	-1.137	0.278435	0.466266	0.425237	1.83436	0.092308	0.827207
1443919_at	Prrt3	proline-rich transmembrane protein 3	-0.471484	-2.22289	0.04688	0.212607	0.554247	2.61309	0.023185	0.827207
1439173_at	Hook1	hook homolog 1 (Drosophila)	-0.623033	-1.7455	0.107244	0.290372	0.549905	1.54063	0.150176	0.827207
1438050_x_at	Gm9222	predicted gene 9222	-0.803578	-2.93306	0.0129134	0.155264	0.356645	1.30175	0.218207	0.833102
1438671_at	Ppp2r2c	protein phosphatase 2 (formerly 2A), regulatory subunit B (PR 52), gamma isoform	-0.275184	-1.69385	0.116892	0.301355	0.390623	2.40441	0.0338548	0.827207
1438735_at	Rsf1	remodeling and spacing factor 1	-0.850859	-2.0957	0.0587165	0.230004	0.648224	1.5966	0.137164	0.827207
1438069_a_at	Rbm5	RNA binding motif protein 5	-1.28788	-2.08936	0.059375	0.231035	1.01326	1.64384	0.12696	0.827207
1457656_s_at	C230085N15Rik	RIKEN cDNA C230085N15 gene	-0.511476	-1.75652	0.10528	0.288129	0.353393	1.21363	0.248972	0.837459
1438269_at	Zbtb38	zinc finger and BTB domain containing 38	-1.19586	-3.09336	0.00962684	0.148182	0.628277	1.62517	0.13091	0.827207
1438284_at	Ocrl	oculocerebrorenal syndrome of Lowe	-0.281628	-1.14821	0.273962	0.461929	0.331329	1.35084	0.202454	0.832162
1446144_at	Pex5l	peroxisomal biogenesis factor 5-like	-0.544292	-1.94691	0.0761105	0.251608	0.445675	1.59417	0.137709	0.827207
1438451_at	Arhgap32	Rho GTPase activating protein 32	-1.0289	-2.90761	0.0135299	0.156427	0.650119	1.8372	0.0918635	0.827207
1438526_at	Gpr158	G protein-coupled receptor 158	-0.523856	-1.84977	0.0899183	0.268841	0.459746	1.62339	0.131293	0.827207
1455876_at	Slc4a7	solute carrier family 4, sodium bicarbonate cotransporter, member 7	-0.659892	-1.93185	0.078115	0.253066	0.637136	1.86523	0.0875767	0.827207
1438677_at	Pkp4	plakophilin 4	-0.690345	-2.40857	0.0336014	0.192965	0.435862	1.5207	0.15506	0.827207
1456874_at	Flrt2	fibronectin leucine rich transmembrane protein 2	-0.978888	-2.33384	0.0384417	0.201468	0.811933	1.93579	0.0775868	0.827207
1456495_s_at	Osbpl6	oxysterol binding protein-like 6	-0.23494	-1.04417	0.317635	0.503433	0.597947	2.65752	0.0213803	0.827207
1438719_at	Map3k2	mitogen-activated protein kinase kinase kinase 2	-0.418721	-1.12451	0.28348	0.471175	0.540598	1.45182	0.173	0.827207
1438726_at	Mical2	microtubule associated monoxygenase, calponin and LIM domain containing 2	-0.35708	-2.52664	0.0271339	0.18233	0.163269	1.15527	0.271176	0.8396
1438732_at	Nhsl2	NHS-like 2	-1.14064	-2.93445	0.0128805	0.155264	0.578381	1.48796	0.16338	0.827207
1438774_s_at	Pgm2l1	phosphoglucomutase 2-like 1	-1.04571	-2.7459	0.0181924	0.167197	0.606587	1.59281	0.138013	0.827207
1438824_at	Slc20a1	solute carrier family 20, member 1	-0.974209	-1.86205	0.0880538	0.265881	0.881745	1.68532	0.118557	0.827207
1438873_at	Zfp389	zinc finger protein 389	-0.222629	-2.02885	0.0660148	0.238363	0.134952	1.22984	0.243069	0.836086
1438892_at	Dep1	diabetic embryopathy 1	-0.174793	-1.27845	0.226027	0.418017	0.231109	1.69035	0.117572	0.827207
1439023_at	Ddx55	DEAD (Asp-Glu-Ala-Asp) box polypeptide 55	-0.549403	-1.74165	0.107938	0.29113	0.592997	1.87985	0.0854153	0.827207
1439086_at	A930009L07Rik	RIKEN cDNA A930009L07 gene	-0.620511	-1.67662	0.120278	0.305429	1.20762	3.26299	0.00705931	0.827207
1439106_at	Zfp462	zinc finger protein 462	-0.390441	-1.70791	0.114192	0.29805	0.400217	1.75067	0.106319	0.827207
1439158_at	Tlk1	tousled-like kinase 1	-0.703713	-2.3115	0.0400144	0.203771	0.618842	2.03272	0.06557	0.827207
1439272_at	Lcorl	ligand dependent nuclear receptor corepressor-like	-0.854417	-2.01211	0.06797	0.240664	0.680511	1.60257	0.135837	0.827207
1439304_at	B230216N24Rik	RIKEN cDNA B230216N24 gene	-0.334426	-1.25052	0.235694	0.427237	0.473828	1.77179	0.102613	0.827207
1460686_at	Cntd1	cyclin N-terminal domain containing 1	-0.114757	-1.02473	0.326345	0.510605	0.125135	1.11739	0.286389	0.843661
1439463_x_at	Gm2710 /// Gm6115 /// Hmgb1 /// LOC100046019 /// LOC100862258 /// LOC637733	predicted gene 2710 /// predicted gene 6115 /// high mobility group box 1 /// high mobility group protein B1-like /// high mobility group protein B1-like /// high mobility group protein B1-like	-0.397125	-2.67404	0.0207452	0.171048	0.263486	1.77419	0.1022	0.827207
1457268_at	Dot1l	DOT1-like, histone H3 methyltransferase (S. cerevisiae)	-0.443341	-2.08924	0.059388	0.231035	0.412549	1.94413	0.0764771	0.827207
1439501_at	Micu1	mitochondrial calcium uptake 1	-0.460172	-2.69401	0.0200022	0.169922	0.305456	1.78825	0.0998056	0.827207
1439532_s_at	Kif13a	kinesin family member 13A	-0.240385	-1.11715	0.286489	0.474088	0.59713	2.77505	0.0172475	0.827207
1453774_at	Fam123b	family with sequence similarity 123, member B	-0.447991	-1.81755	0.09498	0.275418	0.40104	1.62706	0.130505	0.827207
1456187_at	Slc7a14	solute carrier family 7 (cationic amino acid transporter, y+ system), member 14	-0.821926	-2.29976	0.0408654	0.205018	0.417365	1.16779	0.266286	0.8396
1439615_at	Gan	giant axonal neuropathy	-0.628192	-1.92612	0.0788903	0.254341	0.572264	1.75464	0.105613	0.827207
1439767_at	Dlgap2	discs, large (Drosophila) homolog-associated protein 2	-0.997303	-2.19574	0.0491995	0.215948	0.95892	2.11123	0.0571336	0.827207
1439846_at	Klf12	Kruppel-like factor 12	-0.280269	-1.14681	0.274518	0.462268	0.434397	1.77747	0.101636	0.827207
1439872_at	Kcna2	potassium voltage-gated channel, shaker-related subfamily, member 2	-0.508178	-2.98961	0.0116421	0.151303	0.198055	1.16516	0.267308	0.8396
1442021_at	Gnal	guanine nucleotide binding protein, alpha stimulating, olfactory type	-0.839207	-2.3867	0.0349534	0.19554	0.64211	1.82616	0.0936023	0.827207
1440061_at	Rbx1	ring-box 1	-0.392131	-1.48495	0.164163	0.354206	0.328722	1.24483	0.237708	0.833814
1458307_at	B230334C09Rik	RIKEN cDNA B230334C09 gene	-0.64601	-3.25255	0.00719519	0.14139	0.205464	1.03448	0.321955	0.84976
1457040_at	Lgi2	leucine-rich repeat LGI family, member 2	-0.505171	-2.02064	0.0669669	0.239582	0.577426	2.30965	0.0401469	0.827207
1441961_at	Mtap9	microtubule-associated protein 9	-1.24355	-3.02166	0.010978	0.15117	0.570612	1.38651	0.191608	0.828512
1440290_at	Gm10010	Predicted gene 10010	-1.54818	-2.82651	0.0156969	0.161685	0.57811	1.05545	0.31266	0.849349
1442204_at	Panx2	Pannexin 2	-0.580491	-4.49975	0.000786284	0.0921593	0.129213	1.00161	0.336925	0.851146
1440422_at	Htr1f	5-hydroxytryptamine (serotonin) receptor 1F	-0.401309	-1.98548	0.0711918	0.245995	0.235005	1.16269	0.26827	0.8396
1440443_at	E030016H06Rik	RIKEN cDNA E030016H06 gene	-0.854658	-4.25379	0.00120088	0.102185	0.341344	1.69893	0.115909	0.827207
1441572_at	Dcc	deleted in colorectal carcinoma	-1.00667	-2.32514	0.0390465	0.202254	0.648264	1.49732	0.160963	0.827207
1444714_at	Dcdc2b	doublecortin domain containing 2b	-0.317176	-1.22427	0.245084	0.435825	0.447772	1.72836	0.110364	0.827207
1440604_at	8030494B02Rik	Riken cDNA 8030494B02 gene	-0.821399	-3.41025	0.00539801	0.133033	0.292178	1.21306	0.249183	0.837459
1440623_at	Gpr26	G protein-coupled receptor 26	-1.03415	-2.78684	0.0168796	0.163711	0.807661	2.1765	0.0509084	0.827207
1449311_at	Bach1	BTB and CNC homology 1	-1.00193	-2.31679	0.0396364	0.203335	0.773053	1.78755	0.0999233	0.827207
1440901_at	Dgkb	diacylglycerol kinase, beta	-0.160114	-1.05674	0.312099	0.49793	0.263463	1.73883	0.10845	0.827207
1455847_at	Pak7	p21 protein (Cdc42/Rac)-activated kinase 7	-0.468344	-1.95517	0.0750317	0.25044	0.338196	1.41185	0.184198	0.828512
1440982_at	LOC552909	uncharacterized LOC552909	-0.445664	-2.51009	0.0279614	0.183413	0.182583	1.02835	0.324707	0.84976
1459377_at	Palm2	paralemmin 2	-0.764744	-2.37842	0.0354793	0.19556	0.422668	1.31453	0.214012	0.833102
1457708_at	Mbd4	methyl-CpG binding domain protein 4	-0.19676	-1.57714	0.141573	0.329793	0.138258	1.1082	0.290176	0.84472
1449411_at	Dscam	Down syndrome cell adhesion molecule	-0.399046	-2.4473	0.0313308	0.188459	0.247146	1.51571	0.156302	0.827207
1441092_at	9330159M07Rik	RIKEN cDNA 9330159M07 gene	-0.476775	-2.31642	0.0396625	0.203335	0.299807	1.45662	0.171697	0.827207
1455998_at	Zbed6	zinc finger, BED domain containing 6	-0.440216	-1.78809	0.0998333	0.281496	0.400361	1.6262	0.130689	0.827207
1458073_at	9330156P08Rik	RIKEN cDNA 9330156P08 gene	-0.723693	-2.10709	0.0575513	0.227992	0.658292	1.91667	0.0801848	0.827207
1441159_at	Med12l	mediator of RNA polymerase II transcription, subunit 12 homolog (yeast)-like	-0.314876	-1.75482	0.105581	0.288202	0.499021	2.78107	0.0170585	0.827207
1441166_at	A330050F15Rik	RIKEN cDNA A330050F15 gene	-0.470021	-1.36778	0.197242	0.387729	0.754999	2.19708	0.0490822	0.827207
1441194_at	Gm19521	predicted gene, 19521	-0.570807	-2.69905	0.0198192	0.169732	0.363515	1.71887	0.112125	0.827207
1441197_at	9530059O14Rik	RIKEN cDNA 9530059O14 gene	-0.899491	-2.44492	0.0314657	0.188637	0.714045	1.94085	0.0769112	0.827207
1441229_at	D230019N24Rik	RIKEN cDNA D230019N24 gene	-0.202868	-1.36744	0.197345	0.387752	0.309618	2.087	0.059622	0.827207
1447971_at	A230061C15Rik	RIKEN cDNA A230061C15 gene	-0.325702	-1.44677	0.174385	0.364123	0.370736	1.6468	0.126342	0.827207
1441371_at	Plxna4	plexin A4	-0.428343	-2.19203	0.0495241	0.216344	0.383744	1.9638	0.0739193	0.827207
1441372_at	5930405F01Rik	RIKEN cDNA 5930405F01 gene	-0.493145	-1.53238	0.15218	0.342202	0.657062	2.04173	0.0645455	0.827207
1441423_at	Ece1	endothelin converting enzyme 1	-0.643747	-2.35698	0.0368754	0.197794	0.404465	1.48089	0.165226	0.827207
1455923_at	Kctd8	potassium channel tetramerisation domain containing 8	-0.36235	-1.83346	0.0924492	0.271986	0.199923	1.01159	0.332326	0.850833
1441588_at	Kcnq1ot1	KCNQ1 overlapping transcript 1	-0.502505	-1.37286	0.195701	0.386448	0.526994	1.43976	0.176318	0.828233
1441688_at	6430537I21Rik	RIKEN cDNA 6430537I21 gene	-0.349491	-1.87366	0.0863244	0.263833	0.509216	2.72997	0.0187302	0.827207
1441707_at	Psma3	proteasome (prosome, macropain) subunit, alpha type 3	-0.168322	-1.58339	0.140143	0.328212	0.194313	1.82789	0.0933272	0.827207
1450120_at	Scn1a	sodium channel, voltage-gated, type I, alpha	-1.39467	-2.79716	0.0165635	0.163009	0.603504	1.21039	0.250164	0.838121
1441988_at	Ppm1k	protein phosphatase 1K (PP2C domain containing)	-1.22845	-3.45785	0.00495092	0.132453	0.385626	1.08546	0.299714	0.848809
1442000_at	Mfsd2b	major facilitator superfamily domain containing 2B	-0.178827	-1.52715	0.153464	0.343248	0.191068	1.63168	0.129521	0.827207
1442005_at	AW987390	expressed sequence AW987390	-0.174855	-1.13622	0.278746	0.466522	0.210167	1.36568	0.197881	0.830856
1442068_at	Gm20081	predicted gene, 20081	-0.12483	-1.29843	0.219308	0.411147	0.225162	2.34205	0.0378787	0.827207
1451640_a_at	Rsrc2	arginine/serine-rich coiled-coil 2	-0.391393	-1.67046	0.121509	0.30678	0.594694	2.53814	0.0265727	0.827207
1442142_at	2700050L05Rik	RIKEN cDNA 2700050L05 gene	-0.584456	-2.66152	0.0212248	0.172167	0.362116	1.64902	0.125882	0.827207
1442222_at	Ifnar1	interferon (alpha and beta) receptor 1	-0.349312	-1.36229	0.198919	0.388897	0.319096	1.24445	0.23784	0.833814
1442277_at	Chka	choline kinase alpha	-0.600358	-1.42031	0.181778	0.372078	0.759782	1.79748	0.0982628	0.827207
1442308_at	Smyd4	SET and MYND domain containing 4	-0.133629	-1.09393	0.296137	0.483152	0.196227	1.60638	0.134996	0.827207
1442388_at	2410137F16Rik	RIKEN cDNA 2410137F16 gene	-0.553063	-2.18862	0.0498252	0.216812	0.344953	1.36507	0.198068	0.830856
1442536_at	6430590A07Rik	RIKEN cDNA 6430590A07 gene	-0.981396	-2.88679	0.014056	0.157178	0.358966	1.0559	0.312464	0.849349
1442660_at	Ppil2	peptidylprolyl isomerase (cyclophilin)-like 2	-0.260578	-1.29276	0.221199	0.412975	0.31804	1.57784	0.141413	0.827207
1442832_at	Ankrd52	ankyrin repeat domain 52	-0.500638	-1.40045	0.187501	0.378497	0.557375	1.55916	0.145753	0.827207
1442878_at	Prdx6	peroxiredoxin 6	-0.263053	-1.40622	0.185824	0.376692	0.391569	2.09323	0.0589728	0.827207
1442918_at	Nav3	neuron navigator 3	-0.439421	-1.23038	0.242872	0.434241	0.684231	1.91585	0.0802981	0.827207
1443044_at	A830091E24	uncharacterized A830091E24	-0.413005	-2.05391	0.0631851	0.235546	0.30105	1.49715	0.161007	0.827207
1457235_at	Lrp1b	low density lipoprotein-related protein 1B (deleted in tumors)	-0.899849	-2.86155	0.0147211	0.159357	0.339163	1.07855	0.302659	0.848809
1460041_at	Flrt1	fibronectin leucine rich transmembrane protein 1	-0.482881	-2.21565	0.0474877	0.213485	0.352985	1.61964	0.132102	0.827207
1443199_at	Lrch3	Leucine-rich repeats and calponin homology (CH) domain containing 3	-0.272337	-2.16453	0.0519995	0.220354	0.426332	3.38847	0.00561611	0.827207
1443327_at	D130043K22Rik	RIKEN cDNA D130043K22 gene	-0.588482	-3.20021	0.00791714	0.142195	0.20748	1.12829	0.281945	0.840384
1443352_at	C77614	EST C77614	-0.501998	-3.32308	0.00632631	0.137247	0.178968	1.18472	0.259785	0.8396
1453413_at	Gnas	GNAS (guanine nucleotide binding protein, alpha stimulating) complex locus	-0.714336	-2.28547	0.0419244	0.206228	0.537466	1.71959	0.111992	0.827207
1443381_at	Etv4	ets variant gene 4 (E1A enhancer binding protein, E1AF)	-0.524731	-3.52801	0.00435976	0.12975	0.181854	1.22269	0.245658	0.837342
1443387_at	BB045044	expressed sequence BB045044	-0.29623	-1.56012	0.145529	0.33461	0.483993	2.54898	0.0260545	0.827207
1443589_at	DXErtd242e	DNA segment, Chr X, ERATO Doi 242, expressed	-0.645794	-2.38552	0.035028	0.19556	0.451665	1.66842	0.121919	0.827207
1443640_at	Zfp882	zinc finger protein 882	-0.424894	-1.49772	0.16086	0.350938	0.34689	1.22276	0.245632	0.837342
1443707_at	2900046B09Rik	RIKEN cDNA 2900046B09 gene	-0.164246	-1.35025	0.202638	0.392828	0.13257	1.08985	0.297857	0.848809
1456180_at	Rbm24	RNA binding motif protein 24	-0.398941	-2.05777	0.0627593	0.235068	0.235611	1.2153	0.248359	0.837459
1443898_at	Bcl7c	B cell CLL/lymphoma 7C	-0.385191	-1.43064	0.17886	0.369492	0.50849	1.88859	0.0841458	0.827207
1443902_at	6430573F11Rik	RIKEN cDNA 6430573F11 gene	-0.311944	-1.36084	0.199364	0.389439	0.348916	1.52213	0.154705	0.827207
1443969_at	Irs2	insulin receptor substrate 2	-0.495802	-1.94633	0.0761868	0.251608	0.317678	1.24708	0.236908	0.833807
1444019_at	Lrrc19	leucine rich repeat containing 19	-0.141324	-1.16152	0.268726	0.457294	0.142077	1.1677	0.266319	0.8396
1444021_at	Sqstm1	sequestosome 1	-0.346433	-1.26292	0.231364	0.423495	0.669179	2.43949	0.0317764	0.827207
1444058_at	Dzip3	DAZ interacting protein 3, zinc finger	-1.42439	-3.21629	0.00768784	0.142195	0.465261	1.05057	0.314808	0.849596
1449876_at	Prkg1	protein kinase, cGMP-dependent, type I	-0.320811	-1.67938	0.11973	0.304505	0.276711	1.44852	0.173903	0.827207
1444240_at	Shank1	SH3/ankyrin domain gene 1	-0.193016	-1.7569	0.105214	0.288129	0.113313	1.03142	0.323328	0.84976
1444456_at	9030425P06Rik	RIKEN cDNA 9030425P06 gene	-0.385912	-2.26581	0.0434249	0.20785	0.220934	1.29717	0.219727	0.833102
1444467_at	C77534	expressed sequence C77534	-0.257651	-1.62183	0.131628	0.318737	0.254249	1.60042	0.136314	0.827207
1444513_at	Cnksr2	connector enhancer of kinase suppressor of Ras 2	-0.899879	-2.28135	0.0422343	0.206726	0.42799	1.08503	0.299899	0.848809
1445846_at	Gabrg3	gamma-aminobutyric acid (GABA) A receptor, subunit gamma 3	-0.217155	-1.1382	0.27795	0.465932	0.248864	1.30441	0.21733	0.833102
1444628_at	Adam33	a disintegrin and metallopeptidase domain 33	-0.712164	-4.1992	0.00132059	0.10234	0.199952	1.17899	0.26197	0.8396
1444656_at	BC030499	cDNA sequence BC030499	-1.12092	-2.31512	0.0397555	0.203455	0.774117	1.59884	0.136666	0.827207
1444761_at	Ccdc8	coiled-coil domain containing 8	-0.233092	-1.53659	0.151156	0.340575	0.196524	1.29552	0.220277	0.833102
1444900_at	D18Ertd289e	DNA segment, Chr 18, ERATO Doi 289, expressed	-0.264176	-1.89131	0.083755	0.260435	0.179082	1.28209	0.22479	0.833102
1444999_at	C77651	expressed sequence C77651	-0.230846	-1.20148	0.253473	0.443021	0.327378	1.7039	0.114957	0.827207
1445151_at	LOC100862509	uncharacterized LOC100862509	-0.457722	-2.21488	0.0475535	0.21349	0.429215	2.07693	0.0606856	0.827207
1445273_at	D10Ertd638e	DNA segment, Chr 10, ERATO Doi 638, expressed	-0.339658	-1.15992	0.269352	0.457724	0.457166	1.5612	0.145274	0.827207
1445291_at	C230037L18Rik	RIKEN cDNA C230037L18 gene	-0.35046	-2.71982	0.0190809	0.16853	0.248151	1.92583	0.0789299	0.827207
1445481_at	AI317158	expressed sequence AI317158	-0.569115	-1.72935	0.110181	0.293554	0.372383	1.13155	0.280628	0.840384
1445506_at	Abhd15	abhydrolase domain containing 15	-0.221033	-1.23249	0.242112	0.433462	0.188139	1.04907	0.315468	0.849596
1445523_at	Gjc3	Gap junction protein, gamma 3	-0.250374	-1.35548	0.201017	0.391109	0.243692	1.3193	0.212465	0.833102
1445765_at	9430011C21Rik	RIKEN cDNA 9430011C21 gene	-0.361009	-1.45279	0.172737	0.36219	0.465515	1.87335	0.0863708	0.827207
1445824_at	Zfp458	zinc finger protein 458	-0.74875	-2.4937	0.0288049	0.184344	0.372201	1.23961	0.239562	0.834067
1445862_at	Marf1	meiosis arrest female 1	-0.253426	-1.29964	0.218906	0.410718	0.33102	1.69757	0.116172	0.827207
1445881_at	2310035P21Rik	RIKEN cDNA 2310035P21 gene	-1.05623	-2.43655	0.0319454	0.189319	0.786326	1.81393	0.095565	0.827207
1446066_at	Zcchc17	zinc finger, CCHC domain containing 17	-0.132183	-1.05571	0.312549	0.498379	0.148896	1.1892	0.258087	0.8396
1446797_at	A330075M08Rik	RIKEN cDNA A330075M08 gene	-0.589257	-2.15165	0.053199	0.221804	0.549245	2.00554	0.0687517	0.827207
1447311_at	Slc6a2	solute carrier family 6 (neurotransmitter transporter, noradrenalin), member 2	-0.144159	-1.12615	0.282814	0.470653	0.174865	1.36602	0.197779	0.830856
1447863_s_at	Nr4a2	nuclear receptor subfamily 4, group A, member 2	-0.496081	-1.80373	0.0972292	0.278184	0.609066	2.21453	0.0475823	0.827207
1447939_a_at	Gm3893 /// Gm5859 /// Gm7819 /// LOC100861635 /// LOC100862237	predicted gene 3893 /// predicted pseudogene 5859 /// predicted gene 7819 /// protein FAM205A-like /// uncharacterized LOC100862237	-0.303811	-1.22402	0.245173	0.435918	0.40985	1.65125	0.125422	0.827207
1447984_at	D1Ertd75e	DNA segment, Chr 1, ERATO Doi 75, expressed	-0.284131	-1.93672	0.0774626	0.252181	0.334548	2.28037	0.0423084	0.827207
1448009_at	Uggt1	UDP-glucose glycoprotein glucosyltransferase 1	-0.593305	-2.11261	0.0569944	0.227789	0.323526	1.15199	0.272465	0.8396
1448154_at	Ndrg2	N-myc downstream regulated gene 2	-0.18252	-1.76856	0.103173	0.285451	0.117387	1.13744	0.278256	0.840168
1449028_at	Rhou	ras homolog gene family, member U	-0.376775	-1.23303	0.241918	0.433431	0.461467	1.51019	0.157689	0.827207
1449168_a_at	Akap2	A kinase (PRKA) anchor protein 2	-0.395212	-2.10753	0.0575066	0.227992	0.351421	1.87401	0.0862733	0.827207
1460241_a_at	St3gal5	ST3 beta-galactoside alpha-2,3-sialyltransferase 5	-0.287691	-1.84652	0.0904171	0.269039	0.342111	2.19581	0.0491928	0.827207
1449298_a_at	Pde1a	phosphodiesterase 1A, calmodulin-dependent	-1.14399	-2.71826	0.0191353	0.16853	0.534193	1.26931	0.229155	0.833102
1457578_at	Ppargc1b	peroxisome proliferative activated receptor, gamma, coactivator 1 beta	-0.34181	-1.88056	0.085311	0.262925	0.185995	1.02331	0.326987	0.850833
1450020_at	Cx3cr1	chemokine (C-X3-C) receptor 1	-0.61503	-2.03416	0.0654054	0.237941	0.468245	1.54868	0.148241	0.827207
1450062_a_at	Maged1	melanoma antigen, family D, 1	-0.236398	-2.02358	0.066624	0.23934	0.169274	1.44899	0.173774	0.827207
1450234_at	Ms4a6c	membrane-spanning 4-domains, subfamily A, member 6C	-0.130481	-1.21567	0.248223	0.438594	0.162623	1.51513	0.156448	0.827207
1456120_at	Secisbp2l	SECIS binding protein 2-like	-0.819733	-1.96606	0.0736312	0.248871	0.571031	1.36957	0.196698	0.830658
1450738_at	Kif21a	kinesin family member 21A	-0.509172	-2.26692	0.0433382	0.207631	0.495138	2.20444	0.048444	0.827207
1450754_at	Cacna2d2	calcium channel, voltage-dependent, alpha 2/delta subunit 2	-0.373091	-3.54423	0.00423363	0.128178	0.135061	1.28303	0.224471	0.833102
1450986_at	Nop58	NOP58 ribonucleoprotein homolog (yeast)	-0.385726	-1.41206	0.184138	0.374912	0.600544	2.19846	0.0489618	0.827207
1451270_at	Dusp18	dual specificity phosphatase 18	-0.271256	-1.02487	0.326279	0.510587	0.276082	1.0431	0.318108	0.84976
1455831_at	Fus	fusion, derived from t(12;16) malignant liposarcoma (human)	-0.861709	-3.20517	0.00784568	0.142195	0.442213	1.64483	0.126753	0.827207
1454449_at	Rabepk	Rab9 effector protein with kelch motifs	-0.475825	-1.90976	0.081144	0.257466	0.508546	2.04109	0.0646184	0.827207
1451583_a_at	Mmgt2	membrane magnesium transporter 2	-0.403685	-2.11451	0.0568046	0.227419	0.267912	1.40333	0.186663	0.828512
1451708_at	Gpr33	G protein-coupled receptor 33	-0.257122	-1.52985	0.152801	0.342602	0.247301	1.47142	0.167726	0.827207
1459130_at	Hace1	HECT domain and ankyrin repeat containing, E3 ubiquitin protein ligase 1	-0.483661	-1.72312	0.111333	0.295142	0.6873	2.44862	0.0312558	0.827207
1452365_at	Csgalnact1	chondroitin sulfate N-acetylgalactosaminyltransferase 1	-0.280405	-2.53353	0.0267962	0.181651	0.400656	3.62004	0.00369197	0.827207
1457062_at	Kansl1	KAT8 regulatory NSL complex subunit 1	-0.300927	-2.86212	0.0147058	0.159327	0.178309	1.69589	0.116496	0.827207
1452470_at	Cep350	centrosomal protein 350	-1.2744	-3.16892	0.00838337	0.14276	0.598736	1.48882	0.163156	0.827207
1457711_at	Ranbp3	RAN binding protein 3	-0.201499	-1.04797	0.315952	0.501683	0.272601	1.41777	0.182503	0.828512
1459840_s_at	Ccdc28b	coiled coil domain containing 28B	-0.224269	-1.3929	0.189717	0.38068	0.237796	1.47692	0.16627	0.827207
1456797_at	Cltb	clathrin, light polypeptide (Lcb)	-0.622079	-2.42677	0.032515	0.190285	0.394053	1.53723	0.151	0.827207
1460304_a_at	Ubtf	upstream binding transcription factor, RNA polymerase I	-0.714091	-1.9144	0.0804983	0.256907	0.879987	2.35915	0.0367314	0.827207
1453646_at	3110005L21Rik	RIKEN cDNA 3110005L21 gene	-0.614619	-2.51219	0.027855	0.183124	0.471275	1.92629	0.0788682	0.827207
1456419_at	5730455P16Rik	RIKEN cDNA 5730455P16 gene	-0.526373	-1.84929	0.0899907	0.268903	0.413903	1.45415	0.172366	0.827207
1453821_at	N6amt1	N-6 adenine-specific DNA methyltransferase 1 (putative)	-0.499796	-1.94659	0.0761527	0.251608	0.457548	1.78205	0.100855	0.827207
1453983_a_at	Mettl16	methyltransferase like 16	-0.289897	-1.73497	0.109151	0.292568	0.391977	2.3459	0.0376177	0.827207
1454031_at	2310029O18Rik	RIKEN cDNA 2310029O18 gene	-0.287742	-1.49142	0.162482	0.352654	0.327378	1.69686	0.116309	0.827207
1454198_a_at	Efcab1	EF hand calcium binding domain 1	-0.614148	-2.7227	0.0189807	0.16853	0.615956	2.73071	0.0187046	0.827207
1454299_at	4833422B07Rik	RIKEN cDNA 4833422B07 gene	-0.272617	-1.25451	0.234295	0.426334	0.281606	1.29587	0.220158	0.833102
1454373_x_at	Gm19631	predicted gene, 19631	-0.467864	-1.95521	0.0750262	0.25044	0.45663	1.90827	0.0813521	0.827207
1454418_at	5330421C15Rik	RIKEN cDNA 5330421C15 gene	-0.397584	-1.49668	0.161127	0.351105	0.353672	1.33138	0.208585	0.833102
1454551_at	9530034D02Rik	RIKEN cDNA 9530034D02 gene	-0.792683	-2.62269	0.0227826	0.1735	0.535173	1.77069	0.102804	0.827207
1454557_at	6720454L07Rik	RIKEN cDNA 6720454L07 gene	-0.303604	-1.04217	0.318521	0.504131	0.294561	1.01113	0.332537	0.850833
1457843_at	Lypd6	LY6/PLAUR domain containing 6	-0.262523	-1.73435	0.109265	0.292648	0.408866	2.70115	0.019743	0.827207
1454992_at	Slc7a1	solute carrier family 7 (cationic amino acid transporter, y+ system), member 1	-0.710844	-3.57868	0.00397805	0.127428	0.284253	1.43105	0.178746	0.828512
1455840_at	Rapgef5	Rap guanine nucleotide exchange factor (GEF) 5	-0.390122	-1.7474	0.106903	0.290191	0.303789	1.3607	0.199406	0.830856
1456094_at	Usp36	ubiquitin specific peptidase 36	-0.705956	-1.80935	0.0963081	0.277079	0.555525	1.4238	0.180789	0.828512
1455682_at	Abl2	v-abl Abelson murine leukemia viral oncogene 2 (arg, Abelson-related gene)	-0.386835	-1.35888	0.199967	0.390098	0.436605	1.53371	0.151856	0.827207
1455586_at	Rnf168	ring finger protein 168	-0.894661	-2.56745	0.025194	0.178068	0.642308	1.84326	0.0909205	0.827207
1457275_at	Synm	synemin, intermediate filament protein	-1.52293	-2.88339	0.0141438	0.157178	0.665242	1.25951	0.232547	0.833343
1455922_at	Rab3gap1	RAB3 GTPase activating protein subunit 1	-0.241413	-1.96334	0.0739786	0.249392	0.24279	1.97454	0.0725572	0.827207
1455992_at	Vgll4	vestigial like 4 (Drosophila)	-0.712311	-1.97925	0.0719664	0.246925	0.431301	1.19843	0.254614	0.83851
1456202_at	Elfn2	leucine rich repeat and fibronectin type III, extracellular 2	-0.358666	-1.58577	0.139603	0.327742	0.435532	1.92561	0.0789597	0.827207
1456281_at	Fbxl18	F-box and leucine-rich repeat protein 18	-0.363408	-1.49259	0.16218	0.352406	0.338074	1.38854	0.191006	0.828512
1457557_at	A330076H08Rik	RIKEN cDNA A330076H08 gene	-0.728074	-1.85912	0.0884954	0.266796	0.608186	1.55299	0.147214	0.827207
1456643_at	9230114K14Rik	RIKEN cDNA 9230114K14 gene	-0.274423	-1.40594	0.185904	0.376703	0.233504	1.19631	0.255408	0.83851
1456655_at	LOC100505027	uncharacterized LOC100505027	-0.222787	-1.58951	0.138758	0.326765	0.274601	1.95917	0.0745139	0.827207
1456771_at	Zer1	zer-1 homolog (C. elegans)	-0.664434	-1.42597	0.180176	0.3705	0.796795	1.71003	0.113788	0.827207
1456892_at	D030036P13Rik	RIKEN cDNA D030036P13 gene	-0.547698	-2.91734	0.0132907	0.156218	0.395349	2.10584	0.0576779	0.827207
1457161_at	9530029O12Rik	RIKEN cDNA 9530029O12 gene	-0.26556	-1.52605	0.153735	0.343441	0.212019	1.21837	0.247233	0.837459
1457686_at	Akap17b	A kinase (PRKA) anchor protein 17B	-0.462959	-1.53013	0.152733	0.342556	0.656419	2.16953	0.0515408	0.827207
1457281_at	Dnajc21	DnaJ (Hsp40) homolog, subfamily C, member 21	-1.22339	-2.88536	0.0140928	0.157178	0.708066	1.66997	0.121607	0.827207
1457298_at	Pou6f2	POU domain, class 6, transcription factor 2	-0.191682	-1.16419	0.267684	0.456577	0.211024	1.28167	0.224934	0.833102
1457324_at	Gm13306	Predicted gene 13306	-0.668212	-2.20008	0.0488211	0.215578	0.743221	2.44705	0.0313449	0.827207
1457534_at	Gm19710	Predicted gene, 19710	-0.455765	-3.05231	0.0103784	0.149704	0.202627	1.35702	0.200541	0.830933
1457579_at	D11Ertd717e	DNA segment, Chr 11, ERATO Doi 717, expressed	-0.270446	-1.86437	0.0877066	0.265793	0.186915	1.28853	0.222617	0.833102
1457631_at	2310047N11Rik	RIKEN cDNA 2310047N11 gene	-0.167752	-1.47294	0.167321	0.357093	0.391006	3.4332	0.00517751	0.827207
1457760_at	A930004J17Rik	RIKEN cDNA A930004J17 gene	-0.329006	-1.28128	0.225064	0.417049	0.430657	1.67716	0.120171	0.827207
1457797_at	AI605517	expressed sequence AI605517	-0.400834	-2.79247	0.0167063	0.163149	0.29676	2.06743	0.0617061	0.827207
1457891_at	C230011H18Rik	RIKEN cDNA C230011H18 gene	-0.792006	-1.87936	0.0854863	0.263089	0.658445	1.56243	0.144985	0.827207
1458114_at	Samd12	sterile alpha motif domain containing 12	-0.575805	-1.40298	0.186764	0.377869	0.910852	2.21934	0.047177	0.827207
1458145_at	LOC100502669 /// Rora	uncharacterized LOC100502669 /// RAR-related orphan receptor alpha	-0.66457	-3.41198	0.00538113	0.132845	0.258246	1.32586	0.210349	0.833102
1458601_at	8030447M02Rik	RIKEN cDNA 8030447M02 gene	-0.482554	-2.10663	0.0575978	0.227992	0.339814	1.48349	0.164544	0.827207
1458779_at	8030445P17Rik	RIKEN cDNA 8030445P17 gene	-0.196881	-1.14016	0.277168	0.464925	0.285991	1.6562	0.124402	0.827207
1458811_at	9430047L24Rik	RIKEN cDNA 9430047L24 gene	-0.310255	-1.20416	0.252475	0.442326	0.33315	1.29302	0.221112	0.833102
1458882_at	Serpinb8	serine (or cysteine) peptidase inhibitor, clade B, member 8	-0.234645	-1.1192	0.285647	0.473249	0.272543	1.29997	0.218798	0.833102
1458892_at	9430047G12Rik	RIKEN cDNA 9430047G12 gene	-0.453379	-2.03944	0.064805	0.23736	0.271617	1.22181	0.245977	0.837342
1458954_at	Gm13308	Predicted gene 13308	-0.52032	-1.70144	0.115427	0.299816	0.4481	1.46528	0.169362	0.827207
1459469_at	C78516	expressed sequence C78516	-0.389811	-2.98047	0.0118388	0.151728	0.349377	2.67131	0.0208488	0.827207
1460011_at	Cyp26b1	cytochrome P450, family 26, subfamily b, polypeptide 1	-0.257926	-1.66478	0.122654	0.308475	0.184872	1.19326	0.256555	0.839007
1460417_at	AB041803	cDNA sequence AB041803	-0.838179	-2.14354	0.0539668	0.222975	0.872932	2.23242	0.0460908	0.827207
1460477_at	Fam135b	family with sequence similarity 135, member B	-0.407848	-1.74492	0.107348	0.290414	0.488766	2.09112	0.0591916	0.827207
1460540_at	Gm10308	predicted gene 10308	-0.340872	-1.67852	0.119899	0.304571	0.399293	1.9662	0.0736126	0.827207
1460614_at	Mier3	mesoderm induction early response 1, family member 3	-0.362655	-2.44459	0.0314844	0.188637	0.183167	1.2347	0.24132	0.834544
